# Supplementary material for: Close to the border—Resilience in healthcare in a European border region: Findings of a needs analysis
Source: PLoS One. 2025 Jan 21;20(1):e0316105. doi: 10.1371/journal.pone.0316105 (PMC11750079; doi:10.1371/journal.pone.0316105)
Supplement: S1 Data — (XLSX) [file pone.0316105.s001.xlsx]

## Sheet: compas
CASE	SERIAL	REF	QUESTNNR	DP01	DP02	DP02_01	DP02_02	DP02_03	DP02_04	DP02_05	DP02_06	DP02_07	DP02_08	DP02_09	DP02_10	DP02_11	DP02_12	DP08_01	DP09	DS06_10	DS06_11	RE01_01	RE01_02	RE01_03	RE01_04	RE01_05	RE01_06	RE02_01	RE02_02	RE02_03	RE02_04	RE03_01	RE05_01	RE07_01	RE07_02	RE07_03	RE07_04	RE07_05	RE07_06	RE07_07	RE07_08	RE07_09	RE07_10	RE07_11	RE07_12	RE07_13	RE07_14	RE07_15	RE07_16
Interview-Nummer (fortlaufend)	Seriennummer (sofern verwendet)	Referenz (sofern im Link angegeben)	Fragebogen, der im Interview verwendet wurde	Country	Qualification: Ausweichoption (negativ) oder Anzahl ausgewählter Optionen	Qualification: Krankenpflege	Qualification: Pharmazie	Qualification: Zahnmedizin	Qualification: Humanmedizin	Qualification: Verwaltung	Qualification: Medizinische Assistenz	Qualification: Physiotherapie	Qualification: Hebammenwesen	Qualification: Medizintechnik	Qualification: Rettungsdienst	Qualification: Berufsfeuerwehr	Qualification: Laborpersonal	Age: ... Jahre	Gender	Previous Qualification: Rettungsdienst	Previous Qualification: Berufsfeuerwehr	Brief Resilience Scale : Ich neige dazu, mich nach schwierigen Zeiten schnell zu erholen.	Brief Resilience Scale : Es fällt mir schwer, stressige Situation durchzustehen.	Brief Resilience Scale : Ich brauche nicht viel Zeit, um mich von einem stressigen Ereignis zu erholen.	Brief Resilience Scale : Es fällt mir schwer, zur Normalität zurückzukehren, wenn etwas Schlimmes passiert ist.	Brief Resilience Scale : Normalerweise überstehe ich schwierige Zeiten ohne größere Probleme.	Brief Resilience Scale : Ich brauche tendenziell lange, um über Rückschläge in meinem Leben hinwegzukommen.	PHQ-4: Nervosität, Ängstlichkeit oder Anspannung.	PHQ-4: Nicht in der Lage sein, Sorgen zu stoppen oder zu kontrollieren.	PHQ-4: Wenig Interesse oder Freude an Ihren Tätigkeiten.	PHQ-4: Niedergeschlagenheit, Schwermut oder Hoffnungslosigkeit.	Resilience in Curriculum Student: In meiner Ausbildung werden Inhalte zur Resilienz gelehrt (Resilienz = Die Fähigkeit zur Aufrechterhaltung oder Wiederherstellung psychischer Gesundheit während oder nach stressvollen (Lebens-)Ereignissen).	Consolidation of Knowledge : Eine Vertiefung von Inhalten zur Resilienz sollte Teil des Lehrplans meiner Berufsgruppe sein (Resilienz = Die Fähigkeit zur Aufrechterhaltung oder Wiederherstellung psychischer Gesundheit während oder nach stressvollen Lebensereignissen).	R@W: Ich habe wichtige Grundwerte, an denen ich in meinem Arbeitsleben festhalte.	R@W: Die Arbeit, die ich mache, hilft mir dabei, meinen Lebenssinn zu erfüllen.	R@W: Wenn bei der Arbeit etwas schiefläuft, überschattet das in der Regel die anderen Bereiche meines Lebens.	R@W: Ich achte darauf, dass ich Pausen mache, um meine Kraft und Energie zu bewahren, wenn ich hart arbeite.	R@W: Ich bitte oft um Feedback, damit ich meine Arbeitsleistung verbessern kann.	R@W: Ich verfüge über ein gutes Maß an körperlicher Fitness.	R@W: Ich habe Freundinnen und Freunde am Arbeitsplatz, auf die ich mich verlassen kann und die mich unterstützen, wenn ich es brauche.	R@W: Ich kenne meine persönlichen Stärken und setze sie regelmäßig bei meiner Arbeit ein.	R@W: Mein Arbeitsplatz ist ein Ort, an dem ich das Gefühl habe, dazuzugehören.	R@W: Nichts bei der Arbeit bringt mich wirklich lange aus der Ruhe.	R@W: Ich habe einige zuverlässige Methoden entwickelt, um mich zu entspannen, wenn ich bei der Arbeit unter Druck stehe.	R@W: Ich lege Wert darauf, meinen Kolleginnen und Kollegen zu helfen und auch selbst um Hilfe zu bitten.	R@W: Ich achte auf eine gute und gesunde Ernährung.	R@W: Ich habe ein starkes und zuverlässiges Netz von Kolleginnen und Kollegen, die mich am Arbeitsplatz unterstützen.	R@W: Ich bin in der Lage, meine Stimmung bei der Arbeit zu ändern, wenn es notwendig ist.	R@W: Die Arbeit, die ich mache, passt gut zu meinen persönlichen Werten und Überzeugungen.
169			Healthcare_Professionals	3	2	1	1	1	2	1	1	1	1	1	2	1	1	37	2			2	4	2	4	3	4	2	2	1	2		5	6	6	5	3	6	5	6	6	6	4	3	6	6	5	6	6
170			Healthcare_Professionals	3	1	1	1	1	2	1	1	1	1	1	1	1	1	32	2			5	1	4	4	4	2	2	1	1	1		6	7	5	6	3	2	7	7	7	7	4	6	7	7	7	6	7
172			Healthcare_Professionals	3	1	1	1	1	2	1	1	1	1	1	1	1	1		4			3	1	3	4	4	4	2	2	1	1		6	3	3	6	7	2	6	5	4	5	2	1	6	2	5	6	4
182			Healthcare_Professionals	3	1	2	1	1	1	1	1	1	1	1	1	1	1	57	1			4	2	4	2	4	2	2	1	2	2		6	7	2	2	4	7	6	4	7	4	5	6	5	5	7	6	4
190			Healthcare_Professionals	3	1	1	1	1	2	1	1	1	1	1	1	1	1	57	1			4	1	5	1	5	2	1	1	2	1		5	7	7	5	6	5	6	6	6	7	5	5	5	5	7	5	7
191			Healthcare_Professionals	3	1	1	1	1	2	1	1	1	1	1	1	1	1	35	1			4	2	4	3	4	2	2	1	1	2		5	6	3	4	5	3	6	5	4	5	5	5	6	6	4	6	5
193			Healthcare_Professionals	3	1	1	1	1	1	1	2	1	1	1	1	1	1	23	2			4	2	2	2	2	2	2	2	2	2		-9	7	7	5	1	4	6	7	6	6	5	2	5	1	5	7	7
194			Healthcare_Professionals	3	1	2	1	1	1	1	1	1	1	1	1	1	1	55	1			3	2	2	2	3	2	1	1	2	1		5	7	5	3	6	6	5	3	6	7	4	5	6	5	6	4	7
202			Healthcare_Professionals	3	1	1	1	1	1	2	1	1	1	1	1	1	1	61	4			4	2	4	3	4	2	4	3	2	2		6	7	7	7	5	5	5	5	5	5	3	5	6	5	6	5	7
203			Healthcare_Professionals	3	1	1	1	1	2	1	1	1	1	1	1	1	1	48	2			2	4	1	4	2	4	2	1	3	2		6	6	6	5	3	5	4	5	5	5	2	2	6	5	5	5	6
204			Healthcare_Professionals	3	1	1	1	1	2	1	1	1	1	1	1	1	1	48	2			3	2	3	2	2	2	1	1	1	1		5	6	6	6	6	6	6	6	6	6	6	6	5	5	6	6	6
208			Healthcare_Professionals	3	2	1	1	1	2	1	1	1	1	1	2	1	1	53	4			4	2	4	1	4	1	1	1	2	1		4	7	6	3	5	5	6	5	6	6	5	6	6	5	5	6	5
209			Healthcare_Professionals	3	1	2	1	1	1	1	1	1	1	1	1	1	1	60	1			3	2	3	2	3	3	2	3	2	2		5	6	5	4	2	4	3	5	6	4	5	4	5	3	4	6	6
213			Healthcare_Professionals	3	1	1	1	1	2	1	1	1	1	1	1	1	1	46	2			3	2	4	2	5	1	3	1	1	1		-9	7	5	2	6	3	6	6	6	6	5	5	7	6	6	6	6
217			Healthcare_Professionals	3	1	1	1	1	2	1	1	1	1	1	1	1	1	31	2			4	2	3	4	2	3	3	3	2	2		6	5	6	7	5	3	6	5	5	5	2	5	4	3	3	3	5
218			Healthcare_Professionals	3	1	1	1	1	2	1	1	1	1	1	1	1	1	50	1			4	3	3	3	3	3	1	2	1	1		6	7	7	6	5	6	5	6	7	3	4	6	6	4	6	6	7
226			Healthcare_Professionals	3	1	2	1	1	1	1	1	1	1	1	1	1	1	32	2			3	2	2	2	4	2	1	1	1	1		5	6	4	2	4	5	3	2	7	5	6	6	6	2	5	6	7
230			Healthcare_Professionals	3	1	1	1	1	2	1	1	1	1	1	1	1	1	37	1			4	2	4	2	4	1	1	1	1	1		1	6	6	3	3	5	5	6	6	6	5	6	7	5	5	6	7
240			Healthcare_Professionals	3	2	1	1	2	2	1	1	1	1	1	1	1	1	42	2			4	1	1	1	5	1	3	1	2	4		6	7	7	5	4	4	1	1	7	1	3	2	6	6	1	7	7
244			Healthcare_Professionals	3	1	1	1	1	1	1	1	2	1	1	1	1	1	62	1			2	3	2	4	3	4	2	2	2	2		3	7	6	6	3	3	3	4	5	6	3	3	4	3	4	5	5
247			Healthcare_Professionals	3	1	1	1	1	1	1	1	2	1	1	1	1	1	21	1			4	3	5	4	3	4	2	1	1	2		6	6	4	3	6	5	6	3	5	5	5	6	6	6	5	7	7
252			Healthcare_Professionals	3	1	2	1	1	1	1	1	1	1	1	1	1	1	45	2			3	2	2	3	3	2	2	2	2	2		6	7	5	5	3	4	5	5	6	7	5	4	6	7	6	7	7
253			Healthcare_Professionals	3	1	1	1	1	1	2	1	1	1	1	1	1	1	28	2			4	4	4	4	3	3	1	1	1	2		5	6	6	2	1	2	3	6	6	6	5	3	5	3	5	5	6
254			Healthcare_Professionals	3	1	1	1	1	1	2	1	1	1	1	1	1	1	52	4			-9	-9	-9	-9	-9	-9	-9	-9	-9	-9		-9	-9	-9	-9	-9	-9	-9	-9	-9	-9	-9	-9	-9	-9	-9	-9	-9
255			Healthcare_Professionals	3	1	2	1	1	1	1	1	1	1	1	1	1	1		-9			3	3	3	3	4	3	2	2	2	2		4	4	4	4	6	6	5	4	6	6	5	5	5	5	5	4	4
256			Healthcare_Professionals	3	1	1	1	1	1	1	1	2	1	1	1	1	1	57	2			1	1	1	1	1	1	4	3	3	3		6	7	4	6	3	3	3	6	6	4	5	2	5	5	3	3	5
257			Healthcare_Professionals	3	1	1	1	1	1	1	1	2	1	1	1	1	1	27	2			3	2	3	3	4	3	1	1	2	1		5	6	4	4	6	6	6	4	6	5	2	3	6	6	6	6	6
263			Healthcare_Professionals	3	1	2	1	1	1	1	1	1	1	1	1	1	1	56	2			4	2	2	2	3	2	2	3	2	2		4	6	4	5	2	2	6	3	5	4	3	4	5	3	5	4	5
264			Healthcare_Professionals	3	1	1	1	1	1	1	1	2	1	1	1	1	1	58	2			5	1	5	1	5	2	4	1	3	3		6	5	3	6	5	2	5	6	7	1	1	1	6	6	2	6	2
265			Healthcare_Professionals	3	1	1	1	1	2	1	1	1	1	1	1	1	1	51	2			2	1	2	1	4	3	2	1	1	1		5	7	4	6	2	4	6	6	5	5	2	2	5	4	5	5	5
266			Healthcare_Professionals	3	1	1	1	1	1	1	2	1	1	1	1	1	1	57	2			2	4	2	1	2	4	3	3	3	2		6	6	4	6	3	4	2	3	4	2	2	1	6	6	3	5	5
271			Healthcare_Professionals	3	1	1	1	1	1	1	1	1	2	1	1	1	1	56	2			2	2	5	5	2	5	4	4	3	4		-1	7	5	7	4	4	6	7	5	7	5	7	5	7	7	7	5
272			Healthcare_Professionals	3	1	2	1	1	1	1	1	1	1	1	1	1	1	33	2			4	2	4	2	4	2	4	4	4	4		6	5	5	6	2	5	5	3	5	2	2	3	5	4	5	5	4
275			Healthcare_Professionals	3	1	2	1	1	1	1	1	1	1	1	1	1	1	34	2			4	1	2	2	2	4	2	2	3	3		6	6	5	5	3	3	2	6	5	4	2	2	4	2	5	5	5
276			Healthcare_Professionals	3	1	2	1	1	1	1	1	1	1	1	1	1	1	34	2			2	2	2	5	2	4	3	2	1	3		6	6	6	5	6	5	2	7	6	7	5	6	6	3	6	6	7
280			Healthcare_Professionals	3	1	2	1	1	1	1	1	1	1	1	1	1	1	52	2			4	2	4	3	3	2	2	2	1	1		6	6	5	5	6	3	5	4	6	5	5	5	5	5	4	6	6
288			Healthcare_Professionals	3	1	1	1	1	2	1	1	1	1	1	1	1	1	41	2			4	2	4	2	4	2	1	1	1	1		5	6	5	3	4	5	6	6	6	6	6	5	6	5	5	6	6
295			Healthcare_Professionals	3	1	2	1	1	1	1	1	1	1	1	1	1	1	26	1			1	5	1	3	1	5	4	4	4	4		4	5	4	3	3	5	1	1	4	1	1	1	1	1	1	1	3
297			Healthcare_Professionals	3	1	2	1	1	1	1	1	1	1	1	1	1	1	25	2			1	4	2	4	3	3	4	2	2	2		6	7	5	6	6	6	7	5	6	6	3	6	6	7	6	6	6
303			Healthcare_Professionals	3	1	2	1	1	1	1	1	1	1	1	1	1	1	32	2			5	2	1	1	5	2	2	2	2	2		6	7	7	4	2	3	5	7	7	7	4	7	7	6	7	7	7
306			Healthcare_Professionals	3	0	1	1	1	1	1	1	1	1	1	1	1	1	32	1			4	2	4	2	4	2	2	2	3	3		-9	6	5	3	6	5	6	4	5	6	6	6	5	5	6	6	5
307			Healthcare_Professionals	3	1	2	1	1	1	1	1	1	1	1	1	1	1	35	2			3	2	2	2	4	1	2	1	2	1		3	7	4	5	4	3	5	7	7	7	2	6	7	6	7	6	7
314			Healthcare_Professionals	3	1	2	1	1	1	1	1	1	1	1	1	1	1	37	2			4	4	2	1	4	2	2	1	2	3		6	6	5	4	3	4	3	4	7	6	6	3	6	5	5	6	7
315			Healthcare_Professionals	3	1	2	1	1	1	1	1	1	1	1	1	1	1	27	2			4	2	2	1	2	4	2	2	2	2		-1	7	4	2	2	3	7	6	7	5	1	5	7	6	5	7	6
323			Healthcare_Professionals	3	1	2	1	1	1	1	1	1	1	1	1	1	1	53	2			4	4	4	4	4	4	1	2	1	1		6	6	6	5	6	5	5	6	6	6	5	4	6	6	6	4	6
325			Healthcare_Professionals	3	1	2	1	1	1	1	1	1	1	1	1	1	1	49	2			5	2	4	1	5	1	1	1	3	1		6	7	2	2	6	3	6	5	1	3	7	7	6	6	6	6	5
327			Healthcare_Professionals	3	1	2	1	1	1	1	1	1	1	1	1	1	1	29	1			4	2	4	2	4	3	1	1	2	1		5	6	5	5	6	5	4	6	6	6	5	4	6	4	6	5	6
330			Healthcare_Professionals	3	1	2	1	1	1	1	1	1	1	1	1	1	1	23	1			3	3	3	3	3	3	3	1	4	4		-1	4	2	4	1	2	1	7	6	5	3	2	7	2	6	7	7
332			Healthcare_Professionals	3	1	2	1	1	1	1	1	1	1	1	1	1	1	23	2			4	2	4	2	4	3	4	3	3	2		6	7	5	5	5	5	3	3	6	5	5	4	6	5	4	6	6
337			Healthcare_Professionals	3	1	2	1	1	1	1	1	1	1	1	1	1	1	41	2			3	4	3	5	1	5	4	4	4	4		6	7	7	7	6	5	4	4	7	4	3	4	6	5	3	5	7
342			Healthcare_Professionals	3	1	2	1	1	1	1	1	1	1	1	1	1	1	27	1			4	1	5	2	5	3	1	1	1	1		6	7	5	5	6	4	5	7	7	7	5	7	7	6	6	6	7
345			Healthcare_Professionals	3	2	2	2	1	1	1	1	1	1	1	1	1	1	59	2			4	2	4	3	3	3	2	1	2	1		6	7	6	6	4	7	4	5	7	7	4	4	7	7	4	5	6
346			Healthcare_Professionals	3	1	2	1	1	1	1	1	1	1	1	1	1	1	42	2			4	2	4	2	4	2	1	1	1	1		6	5	5	4	5	3	5	3	5	5	5	4	5	5	4	6	5
348			Healthcare_Professionals	3	1	1	1	1	2	1	1	1	1	1	1	1	1	61	1			4	2	2	2	4	2	2	2	2	2		5	6	6	6	5	4	6	6	6	6	5	5	6	5	6	6	6
349			Healthcare_Professionals	3	1	2	1	1	1	1	1	1	1	1	1	1	1		-9			4	2	4	2	4	2	1	1	1	1		6	7	7	5	5	3	3	6	6	6	6	5	6	5	5	5	7
350			Healthcare_Professionals	3	1	2	1	1	1	1	1	1	1	1	1	1	1	28	2			4	2	4	1	4	1	2	1	1	2		6	7	5	5	2	6	5	6	6	6	4	4	6	5	5	4	7
354			Healthcare_Professionals	3	1	2	1	1	1	1	1	1	1	1	1	1	1	57	2			2	4	2	3	3	4	2	2	2	2		6	7	-9	3	3	4	6	6	6	5	2	5	6	6	5	5	5
355			Healthcare_Professionals	3	1	1	1	1	1	1	1	2	1	1	1	1	1	53	1			4	3	4	2	3	2	2	1	2	1		5	6	5	4	5	5	6	6	6	6	4	6	5	6	5	5	5
358			Healthcare_Professionals	3	1	1	1	1	2	1	1	1	1	1	1	1	1	42	2			1	5	1	5	4	2	3	3	3	3		6	6	6	7	1	1	7	5	6	1	1	1	3	2	4	2	6
360			Healthcare_Professionals	3	1	2	1	1	1	1	1	1	1	1	1	1	1	42	2			3	1	3	2	5	1	1	1	2	1		4	4	4	5	1	4	6	7	6	7	5	2	7	4	7	7	7
362			Healthcare_Professionals	3	1	2	1	1	1	1	1	1	1	1	1	1	1	63	2			4	2	2	2	4	2	1	1	2	1		6	7	6	5	5	5	5	5	6	5	4	5	6	6	6	6	5
363			Healthcare_Professionals	3	0	1	1	1	1	1	1	1	1	1	1	1	1	31	2			4	1	5	1	5	2	1	1	1	1		6	7	6	2	4	4	4	7	6	7	7	4	7	4	6	6	7
365			Healthcare_Professionals	3	1	2	1	1	1	1	1	1	1	1	1	1	1	27	1			4	2	2	3	3	2	2	4	3	3		5	6	7	6	3	5	3	5	6	7	3	5	7	3	7	6	5
368			Healthcare_Professionals	3	1	2	1	1	1	1	1	1	1	1	1	1	1	30	1			4	4	4	2	4	2	2	1	1	1		6	7	7	6	6	7	6	7	7	7	6	5	7	4	6	7	7
369			Healthcare_Professionals	3	1	2	1	1	1	1	1	1	1	1	1	1	1	33	2			3	2	4	2	4	2	2	2	2	2		6	6	6	5	4	5	6	3	6	5	3	4	5	5	5	6	5
374			Healthcare_Professionals	3	1	2	1	1	1	1	1	1	1	1	1	1	1	34	2			4	2	3	2	3	2	2	2	3	2		5	6	3	4	5	6	6	6	6	3	4	5	6	6	6	6	4
375			Healthcare_Professionals	3	1	1	1	1	2	1	1	1	1	1	1	1	1	52	1			3	2	3	3	3	1	1	1	1	1		4	7	6	2	5	6	4	6	6	6	4	5	6	4	6	5	6
377			Healthcare_Professionals	3	1	2	1	1	1	1	1	1	1	1	1	1	1	61	1			3	2	-9	3	4	3	1	1	1	1		-9	6	5	5	5	1	6	5	5	5	3	3	5	-9	4	3	3
378			Healthcare_Professionals	3	1	2	1	1	1	1	1	1	1	1	1	1	1	61	2			4	2	4	2	4	2	1	1	2	2		1	7	7	6	5	6	5	7	6	7	5	6	7	5	7	7	7
380			Healthcare_Professionals	3	1	1	1	1	1	1	1	2	1	1	1	1	1	47	2			3	2	2	3	4	4	2	2	2	2		4	6	5	4	5	3	6	7	6	6	6	4	6	6	6	6	6
382			Healthcare_Professionals	3	1	2	1	1	1	1	1	1	1	1	1	1	1		-9			5	1	5	2	4	1	1	1	1	1		6	7	2	2	6	6	7	2	6	3	6	7	7	7	5	7	6
389			Healthcare_Professionals	3	1	2	1	1	1	1	1	1	1	1	1	1	1	57	2			3	3	2	2	2	2	2	2	2	2		6	6	5	5	3	3	4	6	6	6	3	3	6	6	6	6	6
390			Healthcare_Professionals	3	1	1	1	1	2	1	1	1	1	1	1	1	1	57	1			4	2	4	2	4	2	1	1	1	1		5	5	5	2	6	5	5	5	6	6	6	6	6	6	6	6	6
394			Healthcare_Professionals	3	1	2	1	1	1	1	1	1	1	1	1	1	1	48	2			4	2	4	1	2	2	1	1	2	1		6	6	7	5	2	3	4	7	5	5	2	3	5	4	5	6	6
395			Healthcare_Professionals	3	1	2	1	1	1	1	1	1	1	1	1	1	1	29	1			4	1	1	2	4	2	2	1	1	2		6	6	7	2	4	5	7	4	7	7	5	4	7	7	5	6	6
396			Healthcare_Professionals	3	1	2	1	1	1	1	1	1	1	1	1	1	1	32	2			5	1	5	1	5	1	2	1	2	1		6	6	1	1	6	2	3	7	7	7	6	6	5	2	3	4	6
399			Healthcare_Professionals	3	1	2	1	1	1	1	1	1	1	1	1	1	1	28	2			3	3	3	3	3	3	4	3	2	3		6	7	4	4	5	6	5	1	6	4	2	5	7	6	5	5	1
401			Healthcare_Professionals	3	1	2	1	1	1	1	1	1	1	1	1	1	1	55	1			5	1	4	2	4	2	1	1	1	1		2	7	5	2	6	7	5	4	7	6	5	7	7	5	6	7	6
405			Healthcare_Professionals	3	1	1	1	1	1	1	1	2	1	1	1	1	1	55	2			5	3	4	3	4	2	2	2	1	2		6	7	7	7	7	3	7	7	7	7	-9	5	7	3	7	4	7
406			Healthcare_Professionals	3	1	1	1	2	1	1	1	1	1	1	1	1	1	50	2			4	1	1	1	5	1	2	1	1	1		4	7	5	2	6	5	7	7	7	7	6	6	7	6	7	6	7
409			Healthcare_Professionals	3	1	1	1	2	1	1	1	1	1	1	1	1	1	61	2			4	1	5	1	5	1	1	1	2	1		3	6	4	5	-9	2	4	6	5	4	2	5	6	6	5	6	5
413			Healthcare_Professionals	3	1	2	1	1	1	1	1	1	1	1	1	1	1	63	2			3	3	3	3	3	3	2	2	2	1		4	6	5	3	6	3	4	3	4	6	4	4	5	3	4	5	6
414			Healthcare_Professionals	3	1	1	1	1	1	1	2	1	1	1	1	1	1	41	2			4	3	3	2	4	3	2	1	1	1		6	7	5	2	6	6	5	6	6	7	5	5	6	6	7	7	6
415			Healthcare_Professionals	3	1	2	1	1	1	1	1	1	1	1	1	1	1	58	2			4	2	2	2	2	1	2	2	1	1		6	1	3	7	6	6	6	6	6	6	6	6	6	7	7	6	6
416			Healthcare_Professionals	3	1	1	1	1	2	1	1	1	1	1	1	1	1	24	1			4	2	4	3	4	3	2	1	1	1		6	5	5	5	6	4	5	6	6	6	6	4	6	7	4	6	5
418			Healthcare_Professionals	3	1	1	1	1	1	1	2	1	1	1	1	1	1	43	2			4	3	4	3	4	3	1	1	1	1		-1	6	4	3	2	1	3	7	5	5	2	2	4	4	3	5	6
419			Healthcare_Professionals	3	1	1	1	1	1	1	2	1	1	1	1	1	1	55	2			3	2	4	4	4	2	1	1	2	1		6	7	4	4	2	6	2	7	7	6	2	4	6	5	5	7	6
426			Healthcare_Professionals	3	1	2	1	1	1	1	1	1	1	1	1	1	1	55	2			3	3	1	1	1	1	2	3	1	3		6	7	1	7	1	4	7	4	4	4	1	4	7	7	1	7	5
428			Healthcare_Professionals	3	1	1	1	1	2	1	1	1	1	1	1	1	1	30	4			3	2	2	3	4	2	1	1	-9	2		6	7	4	5	3	1	4	7	6	6	1	1	7	5	7	6	6
429		trier/?q=Healthcare_Professionals \o https://www.soscisurvey.de/compas/?r=trier/?q=Healthcare_Professionals \t _blank	Healthcare_Professionals	3	1	2	1	1	1	1	1	1	1	1	1	1	1	55	1			5	5	5	1	1	5	4	4	4	4		6	1	1	7	1	1	1	4	7	4	1	1	7	1	4	1	1
434			Healthcare_Professionals	3	1	1	1	1	2	1	1	1	1	1	1	1	1	46	2			4	2	5	2	4	1	2	1	1	1		4	7	5	3	2	6	7	6	7	6	5	6	6	7	6	7	7
443			Healthcare_Professionals	3	1	1	1	1	2	1	1	1	1	1	1	1	1	28	1			4	2	4	2	4	2	2	1	1	2		6	6	5	4	5	4	6	6	6	6	6	6	4	4	6	6	5
446			Healthcare_Professionals	3	1	2	1	1	1	1	1	1	1	1	1	1	1	31	2			3	3	3	3	3	3	1	1	1	1		5	6	5	3	5	5	6	6	6	5	4	4	6	6	6	6	6
450			Healthcare_Professionals	3	1	1	1	1	2	1	1	1	1	1	1	1	1	32	2			4	2	4	2	4	2	1	2	2	3		6	7	7	3	7	5	7	5	7	7	5	7	6	4	5	6	6
464			Healthcare_Professionals	3	1	2	1	1	1	1	1	1	1	1	1	1	1	58	2			3	4	3	4	3	2	2	2	4	3		6	-9	1	5	3	1	6	4	3	3	2	5	4	5	4	4	3
467			Healthcare_Professionals	3	1	2	1	1	1	1	1	1	1	1	1	1	1	30	2			4	2	4	2	5	1	2	2	1	2		6	7	5	7	2	6	6	7	7	7	2	3	6	4	7	3	5
468		trier/?q=Healthcare_Professionals	Healthcare_Professionals	3	1	2	1	1	1	1	1	1	1	1	1	1	1	54	2			2	2	4	2	4	2	2	2	2	2		6	7	5	5	4	1	7	4	6	4	3	4	5	6	6	6	6
470			Healthcare_Professionals	3	1	2	1	1	1	1	1	1	1	1	1	1	1	54	1			2	3	3	4	3	4	2	1	2	1		5	7	5	7	7	7	5	4	5	4	1	3	4	7	4	4	4
477			Healthcare_Professionals	3	1	1	1	1	2	1	1	1	1	1	1	1	1	38	2			4	2	4	2	4	2	2	1	2	1		6	6	5	6	4	5	7	5	5	3	3	5	6	7	4	5	5
483			Healthcare_Professionals	3	1	2	1	1	1	1	1	1	1	1	1	1	1	59	2			2	4	2	4	3	2	4	2	3	4		6	5	3	6	2	2	2	3	5	4	4	4	5	2	5	4	2
485			Healthcare_Professionals	3	1	2	1	1	1	1	1	1	1	1	1	1	1	25	2			4	3	4	3	4	3	2	1	1	1		5	7	5	4	3	3	5	5	5	6	5	4	6	4	6	6	6
492			Healthcare_Professionals	3	1	1	1	1	1	1	1	1	2	1	1	1	1	30	4			2	3	1	2	3	2	4	3	4	2		6	7	7	5	4	5	6	7	7	6	3	2	7	2	7	7	7
495			Healthcare_Professionals	3	1	2	1	1	1	1	1	1	1	1	1	1	1	60	2			2	4	2	4	2	4	4	3	3	4		6	6	6	6	4	4	6	4	6	6	3	4	6	4	6	5	6
498			Healthcare_Professionals	3	2	2	1	1	1	1	1	1	1	1	2	1	1	29	1			4	2	3	3	3	2	3	2	2	2		5	6	4	6	4	5	6	7	6	4	4	3	6	4	5	4	3
500			Healthcare_Professionals	3	1	2	1	1	1	1	1	1	1	1	1	1	1	26	2			4	4	4	4	4	4	1	2	2	2		5	7	3	3	5	3	5	3	3	5	4	2	5	6	3	6	3
502			Healthcare_Professionals	3	1	1	1	1	2	1	1	1	1	1	1	1	1	56	1			4	1	3	2	4	1	2	1	2	1		6	7	7	6	6	6	7	7	6	7	5	6	7	6	7	6	7
504			Healthcare_Professionals	3	1	2	1	1	1	1	1	1	1	1	1	1	1	59	2			2	3	4	3	4	3	1	1	1	1		-1	6	6	4	3	1	7	5	5	5	2	1	5	6	5	4	6
507			Healthcare_Professionals	3	1	2	1	1	1	1	1	1	1	1	1	1	1	61	2			4	2	4	2	4	2	1	1	1	1		6	7	4	4	4	5	6	6	6	6	6	6	6	6	6	5	6
509			Healthcare_Professionals	3	1	2	1	1	1	1	1	1	1	1	1	1	1	27	2			3	2	4	3	3	4	3	2	2	3		6	5	4	3	6	4	5	6	6	5	4	3	6	4	5	6	5
512			Healthcare_Professionals	3	1	2	1	1	1	1	1	1	1	1	1	1	1	25	1			4	2	4	2	4	2	1	1	2	2		6	7	5	3	6	3	7	7	5	6	3	6	7	5	7	6	6
516			Healthcare_Professionals	3	1	2	1	1	1	1	1	1	1	1	1	1	1	28	2			1	3	1	4	3	3	2	2	2	2		6	7	5	6	5	5	5	6	6	6	4	4	5	5	4	6	4
519			Healthcare_Professionals	3	1	2	1	1	1	1	1	1	1	1	1	1	1	55	2			1	5	5	3	2	3	3	3	3	3		6	6	1	4	4	4	6	6	6	5	1	6	6	6	4	1	-9
520			Healthcare_Professionals	3	1	2	1	1	1	1	1	1	1	1	1	1	1	42	2			4	2	4	3	4	3	2	1	2	1		5	5	4	3	3	1	5	6	4	7	5	2	5	4	6	-9	4
521			Healthcare_Professionals	3	1	2	1	1	1	1	1	1	1	1	1	1	1	50	1			4	2	4	3	3	3	4	3	2	2		-9	7	6	6	5	-9	3	5	6	6	4	5	6	5	6	6	6
522			Healthcare_Professionals	3	1	1	1	1	2	1	1	1	1	1	1	1	1	58	1			5	1	5	2	5	2	2	1	1	1		5	7	6	4	4	3	6	7	7	7	6	6	5	5	7	6	7
526			Healthcare_Professionals	3	1	1	1	1	2	1	1	1	1	1	1	1	1	55	1			3	1	3	2	4	2	2	2	1	2		6	6	6	5	3	4	4	6	7	7	5	5	6	5	6	6	7
527			Healthcare_Professionals	3	1	1	1	1	2	1	1	1	1	1	1	1	1	47	1			3	2	1	4	3	4	1	2	3	2		6	7	6	6	2	2	3	4	3	4	1	1	3	2	2	4	5
528			Healthcare_Professionals	3	1	2	1	1	1	1	1	1	1	1	1	1	1	59	2			1	4	5	3	4	2	1	1	1	1		6	7	4	3	6	7	6	6	6	6	6	6	6	7	7	6	6
532			Healthcare_Professionals	3	1	1	1	1	1	1	2	1	1	1	1	1	1	27	2			2	3	4	4	3	4	2	1	2	1		6	7	6	2	7	4	4	5	5	4	4	3	5	3	5	5	7
533			Healthcare_Professionals	3	2	2	1	1	2	1	1	1	1	1	1	1	1	38	2			2	3	2	4	3	5	2	3	2	2		6	5	5	6	3	5	4	4	-9	5	2	4	5	6	5	3	5
536			Healthcare_Professionals	3	1	2	1	1	1	1	1	1	1	1	1	1	1	52	2			2	2	3	3	4	2	4	4	2	2		6	7	7	7	3	6	6	3	7	3	3	7	7	7	3	7	7
538			Healthcare_Professionals	3	1	2	1	1	1	1	1	1	1	1	1	1	1	55	2			3	4	2	2	3	3	1	1	2	1		-9	6	3	3	5	3	3	5	5	5	3	5	5	5	5	5	5
540			Healthcare_Professionals	3	1	2	1	1	1	1	1	1	1	1	1	1	1	53	2			3	3	3	3	3	4	3	2	2	2		6	6	5	7	6	6	5	6	6	3	5	4	6	5	5	5	5
541			Healthcare_Professionals	3	1	2	1	1	1	1	1	1	1	1	1	1	1	49	1			4	4	3	3	4	3	1	1	2	1		6	6	3	2	5	2	4	5	5	7	5	4	6	2	4	6	4
544			Healthcare_Professionals	3	1	2	1	1	1	1	1	1	1	1	1	1	1	59	2			5	2	5	2	5	2	1	2	1	1		5	7	7	5	5	4	6	6	7	7	6	5	6	6	6	6	7
549			Healthcare_Professionals	3	1	1	1	1	1	2	1	1	1	1	1	1	1	36	2			4	3	4	2	4	2	1	1	2	1		4	6	5	2	3	4	6	5	6	6	6	5	4	7	6	6	6
550			Healthcare_Professionals	3	1	2	1	1	1	1	1	1	1	1	1	1	1	53	2			2	2	2	4	4	4	2	2	1	1		5	7	7	6	6	7	7	6	7	6	5	6	7	7	6	6	7
551			Healthcare_Professionals	3	1	2	1	1	1	1	1	1	1	1	1	1	1	58	2			4	2	4	2	4	2	2	2	1	1		6	7	7	5	6	3	6	7	7	7	6	7	7	6	7	7	7
556			Healthcare_Professionals	3	1	2	1	1	1	1	1	1	1	1	1	1	1	32	2			3	4	4	3	4	2	1	2	2	3		3	6	4	4	3	4	3	6	6	6	3	5	6	2	6	6	4
575			Healthcare_Professionals	3	1	2	1	1	1	1	1	1	1	1	1	1	1	53	2			2	3	2	2	3	4	2	2	2	2		6	6	5	6	5	4	3	3	6	6	3	2	6	2	6	5	6
578			Healthcare_Professionals	3	1	2	1	1	1	1	1	1	1	1	1	1	1	32	1			4	2	2	1	5	1	1	1	1	1		5	6	4	2	6	5	6	5	7	4	6	6	6	6	5	6	4
579		trier/?q=Healthcare_Professionals \o https://www.soscisurvey.de/compas/?r=trier/?q=Healthcare_Professionals \t _blank	Healthcare_Professionals	3	1	2	1	1	1	1	1	1	1	1	1	1	1	35	1			4	2	3	2	4	2	2	1	3	2		6	6	5	3	6	6	5	4	6	7	5	5	6	3	6	5	7
584			Healthcare_Professionals	3	2	2	1	1	2	1	1	1	1	1	1	1	1	63	2			4	2	2	2	4	3	1	1	1	1		2	6	7	5	7	7	7	6	7	7	6	6	7	6	6	4	6
589			Healthcare_Professionals	3	1	1	1	1	1	1	2	1	1	1	1	1	1	60	2			1	2	1	4	2	4	2	2	2	2		6	7	6	5	2	7	3	2	6	4	-9	5	3	6	3	5	7
590			Healthcare_Professionals	3	1	2	1	1	1	1	1	1	1	1	1	1	1	52	1			4	2	3	2	4	2	1	1	1	1		6	7	6	5	3	4	4	6	6	6	5	6	6	4	6	6	6
591			Healthcare_Professionals	3	1	2	1	1	1	1	1	1	1	1	1	1	1	26	2			2	2	2	3	4	3	1	1	1	1		5	7	5	3	6	5	6	6	7	7	6	4	7	5	6	6	6
595			Healthcare_Professionals	3	1	2	1	1	1	1	1	1	1	1	1	1	1	30	2			3	3	3	1	5	3	2	1	2	2		6	7	4	1	7	4	6	7	7	7	7	7	7	6	7	7	7
603			Healthcare_Professionals	3	1	1	1	1	2	1	1	1	1	1	1	1	1	37	1			3	1	4	1	2	2	1	1	2	2		5	6	5	3	4	2	7	6	7	6	5	6	5	6	6	4	6
604			Healthcare_Professionals	3	0	1	1	1	1	1	1	1	1	1	1	1	1	32	1			4	2	3	4	3	2	1	1	4	2		6	7	5	4	3	6	7	6	7	7	5	6	6	5	6	6	7
611			Healthcare_Professionals	3	2	2	1	1	1	2	1	1	1	1	1	1	1	62	1			3	3	3	3	3	2	2	2	2	2		5	6	6	3	6	6	6	6	6	6	3	6	6	6	6	6	6
614			Healthcare_Professionals	3	1	1	1	1	2	1	1	1	1	1	1	1	1	36	2			5	2	4	1	5	2	4	4	1	1		5	6	5	6	5	4	7	7	7	6	5	5	6	6	7	6	4
628			Healthcare_Professionals	3	1	2	1	1	1	1	1	1	1	1	1	1	1	29	2			3	2	2	4	4	4	4	4	1	4		4	6	7	5	3	6	3	7	6	6	5	5	7	3	7	5	6
632			Healthcare_Professionals	3	1	1	1	1	2	1	1	1	1	1	1	1	1	65	1			4	2	4	3	4	2	2	1	2	1		5	6	6	4	4	4	5	5	5	5	5	5	6	5	6	6	6
635			Healthcare_Professionals	3	1	2	1	1	1	1	1	1	1	1	1	1	1	38	2			4	3	3	2	3	2	3	1	2	1		6	7	6	6	3	4	7	4	5	5	5	2	5	7	4	5	6
638			Healthcare_Professionals	3	1	2	1	1	1	1	1	1	1	1	1	1	1	27	2			1	2	2	2	4	2	4	2	4	4		6	1	1	5	1	2	2	1	6	1	2	2	6	2	2	5	6
643			Healthcare_Professionals	3	1	2	1	1	1	1	1	1	1	1	1	1	1	55	2			4	2	4	2	5	2	1	1	1	1		6	7	7	5	7	4	1	1	5	5	6	5	6	2	3	5	7
644			Healthcare_Professionals	3	1	1	1	1	2	1	1	1	1	1	1	1	1	36	2			2	4	2	3	4	2	2	2	2	2		6	7	7	7	6	7	7	4	7	7	2	5	5	7	7	6	7
649			Healthcare_Professionals	3	1	2	1	1	1	1	1	1	1	1	1	1	1	58	2			3	3	2	3	4	2	2	1	2	1		6	7	2	3	1	1	6	1	6	5	4	6	4	7	2	6	6
650			Healthcare_Professionals	3	0	1	1	1	1	1	1	1	1	1	1	1	1	46	2			5	1	5	1	4	1	1	1	2	2		4	7	-9	3	3	3	7	7	7	7	5	3	7	7	7	5	7
652			Healthcare_Professionals	3	1	2	1	1	1	1	1	1	1	1	1	1	1	34	2			3	2	4	2	4	1	1	1	1	1		6	6	2	2	2	3	3	6	6	5	6	5	7	3	3	6	6
656			Healthcare_Professionals	3	1	1	1	1	2	1	1	1	1	1	1	1	1	25	1			4	2	4	2	4	2	1	1	1	1		6	6	4	2	6	4	5	5	6	5	6	4	6	4	5	5	5
660			Healthcare_Professionals	3	1	2	1	1	1	1	1	1	1	1	1	1	1	36	4			5	2	4	2	4	3	1	1	1	1		4	7	6	3	5	6	5	5	6	5	6	7	5	4	5	6	6
664			Healthcare_Professionals	3	1	1	1	1	1	2	1	1	1	1	1	1	1	48	2			4	2	2	2	2	4	2	2	2	1		-1	5	4	5	6	6	6	6	6	6	5	5	6	6	6	6	6
665			Healthcare_Professionals	3	1	1	1	1	2	1	1	1	1	1	1	1	1	49	1			4	2	-9	2	4	2	2	1	1	1		4	6	6	2	6	2	6	5	6	6	4	4	5	5	5	5	6
673			Healthcare_Professionals	3	1	2	1	1	1	1	1	1	1	1	1	1	1	43	1			5	1	5	1	5	1	3	1	2	2		6	7	4	5	1	3	6	6	7	6	6	5	5	2	6	7	5
677			Healthcare_Professionals	3	1	1	1	1	2	1	1	1	1	1	1	1	1		2			4	1	5	1	5	1	1	1	1	1		6	6	5	2	5	3	3	6	6	6	6	5	6	5	6	6	6
683			Healthcare_Professionals_BE	1	1	2	1	1	1	1	1	1	1	1	1	1	1	58	2			3	3	3	3	3	3	2	2	2	2		6	6	6	6	2	6	6	6	6	6	6	3	6	6	6	3	6
685			Healthcare_Professionals	3	1	1	1	1	2	1	1	1	1	1	1	1	1	39	1			4	1	4	2	4	3	2	1	1	1		2	7	7	5	3	6	6	5	6	5	3	4	6	5	6	5	7
690			Healthcare_Professionals	3	1	2	1	1	1	1	1	1	1	1	1	1	1	41	2			1	2	4	2	1	2	2	2	3	2		4	6	4	5	3	3	2	5	6	7	7	3	7	6	5	4	5
695			Healthcare_Professionals	3	0	1	1	1	1	1	1	1	1	1	1	1	1	30	2			4	2	4	2	4	2	2	2	2	2		6	7	6	7	3	5	6	3	5	3	3	3	5	7	5	7	7
704			Healthcare_Professionals	3	2	1	1	1	1	1	2	1	1	1	1	1	2		2			2	5	-9	1	3	4	4	4	4	4		4	3	1	7	1	2	5	3	6	2	2	2	4	6	3	1	1
706			Healthcare_Professionals	3	1	2	1	1	1	1	1	1	1	1	1	1	1	62	2			3	2	4	3	3	5	2	2	1	1		6	5	5	2	2	4	2	7	6	7	6	7	4	5	-9	6	6
708			Healthcare_Professionals	3	1	1	1	1	1	2	1	1	1	1	1	1	1	42	1			4	5	4	4	4	2	2	1	2	1		6	6	7	6	6	5	6	6	7	7	3	5	5	6	6	7	6
714			Healthcare_Professionals	3	1	1	1	1	1	2	1	1	1	1	1	1	1	57	1			4	2	4	3	4	1	2	1	3	1		-1	7	3	4	4	3	3	2	6	1	5	5	7	5	2	4	2
720			Healthcare_Professionals	3	1	2	1	1	1	1	1	1	1	1	1	1	1	29	2			2	4	2	4	2	5	2	2	2	2		6	5	6	6	4	5	4	4	3	2	2	4	5	5	3	3	5
727			Healthcare_Professionals	3	2	1	1	1	2	1	1	1	1	1	2	1	1	55	1			-9	-9	-9	-9	-9	-9	-9	-9	-9	-9			7	4	5	7	5	7	6	6	6	7	7	7	5	5	6	6
728			Healthcare_Professionals	3	1	2	1	1	1	1	1	1	1	1	1	1	1	58	2			4	2	4	4	4	2	2	3	2	2		6	6	4	3	5	2	4	5	6	6	3	4	5	6	4	5	4
729			Healthcare_Professionals	3	1	2	1	1	1	1	1	1	1	1	1	1	1	56	2			2	4	2	4	2	2	2	1	1	1		6	7	4	5	7	6	4	5	5	5	1	4	6	6	5	5	6
731			Healthcare_Professionals	3	1	2	1	1	1	1	1	1	1	1	1	1	1		-9			5	1	5	1	4	2	2	1	1	1		6	7	2	3	7	6	5	7	7	6	7	7	7	5	6	6	6
734			Healthcare_Professionals	3	0	1	1	1	1	1	1	1	1	1	1	1	1	33	1			4	2	5	3	3	3	2	1	1	2		6	6	5	4	7	7	5	1	6	7	7	6	7	4	7	5	6
749			Healthcare_Professionals	3	1	2	1	1	1	1	1	1	1	1	1	1	1	31	1			4	2	4	2	3	3	2	1	2	2		6	5	6	2	6	5	6	7	6	7	6	3	6	5	7	5	6
755			Healthcare_Professionals	3	1	2	1	1	1	1	1	1	1	1	1	1	1	57	2			4	2	5	1	-9	2	4	2	1	1		4	6	5	3	4	3	6	2	5	4	6	5	6	7	3	4	6
774			Healthcare_Professionals	3	1	2	1	1	1	1	1	1	1	1	1	1	1	29	2			3	2	3	2	3	3	1	2	4	4		6	7	6	5	2	4	3	5	6	5	5	3	4	3	2	5	6
784			Healthcare_Professionals	3	1	2	1	1	1	1	1	1	1	1	1	1	1	62	2			1	5	3	5	3	3	2	2	2	1		6	7	6	6	4	4	4	4	7	7	4	4	7	4	7	7	7
785			Healthcare_Professionals	3	1	1	1	1	1	1	1	1	1	1	1	1	2	30	2			4	2	4	2	4	2	2	2	2	2		6	6	6	4	5	6	6	5	6	5	5	6	6	6	6	5	6
788			Healthcare_Professionals	3	1	2	1	1	1	1	1	1	1	1	1	1	1	52	2			4	3	4	4	4	1	2	1	2	1		6	5	6	3	4	4	7	2	6	2	6	2	6	6	2	6	5
793			Healthcare_Professionals	3	1	2	1	1	1	1	1	1	1	1	1	1	1	65	1			4	2	4	2	4	2	1	2	3	1		6	6	6	5	5	4	4	5	6	7	6	6	6	3	6	6	6
798			Healthcare_Professionals	3	1	2	1	1	1	1	1	1	1	1	1	1	1	53	2			4	2	4	3	4	3	1	1	1	1		3	7	5	3	-9	3	4	5	7	7	7	2	6	4	7	7	6
804			Healthcare_Professionals	3	1	2	1	1	1	1	1	1	1	1	1	1	1	42	2			2	4	3	2	4	2	2	2	2	2		-9	7	5	7	5	5	6	6	6	6	4	3	6	2	6	6	6
805			Healthcare_Professionals	3	0	1	1	1	1	1	1	1	1	1	1	1	1	30	2			4	2	4	4	3	2	1	1	1	1		6	6	5	5	3	5	7	6	6	7	2	3	6	7	6	6	6
806			Healthcare_Professionals	3	1	1	1	1	1	1	1	1	1	1	1	1	2	64	1			2	2	2	1	2	4	3	3	3	3		6	7	7	7	7	4	6	6	6	5	6	6	6	6	6	6	6
811			Healthcare_Professionals	3	1	1	1	1	1	1	1	1	2	1	1	1	1	46	2			3	2	4	2	2	3	2	2	1	1		5	7	6	5	2	2	5	4	5	5	3	2	6	6	3	5	6
814			Healthcare_Professionals	3	1	2	1	1	1	1	1	1	1	1	1	1	1	47	1			2	4	2	3	2	3	4	3	1	3		6	7	4	6	4	6	6	6	7	7	3	3	7	7	6	5	7
824			Healthcare_Professionals	3	1	2	1	1	1	1	1	1	1	1	1	1	1	52	1			5	2	4	2	4	4	2	1	2	1		6	6	5	5	5	6	5	6	6	6	5	5	6	5	5	6	3
843		trier/?q=Healthcare_Professionals \o https://www.soscisurvey.de/compas/?r=trier/?q=Healthcare_Professionals \t _blank	Healthcare_Professionals	3	1	1	1	1	2	1	1	1	1	1	1	1	1	29	2			2	4	4	3	2	5	4	2	1	2		6	7	6	6	3	6	5	5	4	6	2	3	5	5	7	5	6
844			Healthcare_Professionals	3	1	2	1	1	1	1	1	1	1	1	1	1	1		2			2	4	2	3	2	2	4	3	2	2		6	5	5	5	3	5	5	3	5	5	3	3	5	6	5	5	5
845			Healthcare_Professionals	3	1	2	1	1	1	1	1	1	1	1	1	1	1	40	2			4	2	5	2	4	2	1	1	1	1		4	7	5	5	1	5	5	6	7	6	6	4	6	6	6	6	6
847			Healthcare_Professionals	3	1	2	1	1	1	1	1	1	1	1	1	1	1	61	2			5	5	5	1	5	3	1	1	2	1		4	4	6	3	6	4	6	6	6	6	5	6	6	6	5	6	6
851			Healthcare_Professionals	3	1	2	1	1	1	1	1	1	1	1	1	1	1	47	2			5	2	4	3	4	2	2	1	2	1		6	7	5	5	3	1	6	6	4	5	4	3	5	7	-9	-9	5
858			Healthcare_Professionals	3	0	1	1	1	1	1	1	1	1	1	1	1	1	42	2			3	2	2	3	4	3	3	3	3	2		6	5	4	4	7	7	5	6	7	5	4	5	6	6	4	5	5
859			Healthcare_Professionals	3	1	2	1	1	1	1	1	1	1	1	1	1	1	26	2			3	2	3	3	4	2	2	1	2	1		6	5	6	3	2	2	5	7	6	7	4	1	6	7	7	6	4
861			Healthcare_Professionals	3	1	2	1	1	1	1	1	1	1	1	1	1	1	53	2			4	2	4	4	3	4	1	2	2	2		6	7	4	6	6	3	4	2	6	5	6	5	6	5	4	5	5
862			Healthcare_Professionals	3	2	2	1	1	1	1	1	1	2	1	1	1	1	61	2			3	1	4	3	3	3	1	1	2	1		6	7	3	4	5	2	5	6	6	6	4	7	6	6	5	5	7
868			Healthcare_Professionals	3	1	2	1	1	1	1	1	1	1	1	1	1	1	64	1			4	2	4	2	4	2	4	2	2	2		6	7	6	3	7	6	6	4	6	4	6	6	6	5	4	5	5
869			Healthcare_Professionals	3	1	2	1	1	1	1	1	1	1	1	1	1	1	34	2			4	2	4	2	4	2	1	1	2	1		6	6	6	5	2	4	5	2	5	2	6	5	6	5	5	6	4
877			Healthcare_Professionals	3	1	2	1	1	1	1	1	1	1	1	1	1	1	40	2			4	2	3	3	5	2	2	1	1	1		6	6	4	4	4	6	5	7	5	5	5	5	7	6	5	6	6
881			Healthcare_Professionals	3	1	1	1	1	1	2	1	1	1	1	1	1	1	27	1			2	4	2	2	2	4	4	4	3	2		6	7	7	5	3	7	3	6	6	6	2	4	6	5	6	3	5
884			Healthcare_Professionals	3	1	2	1	1	1	1	1	1	1	1	1	1	1	34	2			4	2	4	2	4	3	2	2	2	2		6	6	2	5	2	3	4	5	6	6	3	4	6	5	5	6	7
887			Healthcare_Professionals	3	1	1	1	1	1	2	1	1	1	1	1	1	1	49	1			3	3	3	3	3	3	2	2	2	2		6	7	5	7	6	6	5	7	7	6	4	5	6	3	5	7	5
895			Healthcare_Professionals_BE	1	1	2	1	1	1	1	1	1	1	1	1	1	1	42	2			4	2	4	2	3	2	1	1	1	1		6	7	6	4	2	6	1	6	7	7	4	4	5	2	7	6	6
897			Healthcare_Professionals	3	1	1	1	1	2	1	1	1	1	1	1	1	1	42	2			3	4	3	3	4	3	2	1	2	1		5	-9	7	5	4	2	2	4	6	7	2	2	4	1	2	6	7
898			Healthcare_Professionals	3	0	1	1	1	1	1	1	1	1	1	1	1	1	44	2			4	2	4	1	4	2	1	1	1	1		6	6	6	3	4	5	6	6	6	6	5	6	6	6	5	6	6
906			Healthcare_Professionals	3	1	2	1	1	1	1	1	1	1	1	1	1	1	24	2			3	2	-9	4	3	4	2	3	2	2		5	6	6	2	3	4	3	5	5	5	3	2	5	3	7	6	6
909			Healthcare_Professionals	3	1	2	1	1	1	1	1	1	1	1	1	1	1	57	2			3	2	2	4	2	3	2	2	2	3		6	7	6	6	4	7	3	3	6	6	4	4	5	5	5	7	6
924			Healthcare_Professionals	3	1	1	1	1	2	1	1	1	1	1	1	1	1	36	2			3	2	3	3	3	4	2	3	2	2		6	6	5	5	3	6	3	5	7	5	5	2	2	4	3	6	5
926			Healthcare_Professionals	3	2	2	1	1	1	1	1	1	1	1	2	1	1	45	2			4	3	3	2	4	2	1	2	1	1		6	6	6	4	2	3	5	7	6	6	3	3	5	4	5	4	7
932			Healthcare_Professionals	3	2	2	1	1	1	2	1	1	1	1	1	1	1	46	1			4	3	4	2	4	2	2	3	2	2		4	6	5	4	4	6	5	3	7	5	6	7	-9	4	5	5	7
933			Healthcare_Professionals	3	1	1	1	1	2	1	1	1	1	1	1	1	1	60	1			4	1	4	1	4	2	1	1	1	1		5	7	5	4	5	4	7	5	6	6	6	7	5	7	4	5	7
935			Healthcare_Professionals	3	3	2	1	1	2	1	1	1	1	1	2	1	1	40	1			4	3	4	2	4	2	2	2	3	2		6	5	3	6	1	5	5	5	5	6	2	2	4	5	6	5	3
941			Healthcare_Professionals	3	1	1	1	1	2	1	1	1	1	1	1	1	1	29	1			4	1	1	1	5	1	1	1	1	1		5	5	5	4	3	5	6	5	5	7	6	5	7	5	5	4	7
946			Healthcare_Professionals	3	1	1	1	1	2	1	1	1	1	1	1	1	1	35	2			4	1	4	2	4	3	1	1	2	1		6	4	5	5	5	2	6	4	6	4	5	3	5	5	4	6	6
949			Healthcare_Professionals	3	1	2	1	1	1	1	1	1	1	1	1	1	1	26	2			4	4	4	3	3	3	3	1	1	2		5	3	2	6	2	2	4	2	2	1	5	4	5	5	4	5	5
960			Healthcare_Professionals	3	1	1	1	1	2	1	1	1	1	1	1	1	1	28	1			4	3	3	4	4	2	1	2	1	1		5	4	4	5	5	6	6	6	5	5	3	4	5	3	4	4	5
963			Healthcare_Professionals	3	1	1	1	1	2	1	1	1	1	1	1	1	1	35	2			4	1	4	1	4	2	1	1	1	1		6	7	7	3	6	6	5	4	6	6	3	4	7	7	7	6	7
964			Healthcare_Professionals	3	1	1	1	1	2	1	1	1	1	1	1	1	1	53	1			4	1	4	1	4	1	1	1	3	2		-9	6	4	2	4	3	4	5	5	4	4	5	6	6	3	5	5
965			Healthcare_Professionals	3	1	2	1	1	1	1	1	1	1	1	1	1	1	53	1			2	2	3	2	4	2	2	2	2	2		6	7	2	5	2	2	2	2	6	5	2	4	6	6	6	4	3
966			Healthcare_Professionals	3	2	1	1	1	1	1	2	1	1	2	1	1	1	52	1			3	2	3	2	3	3	1	2	2	2		5	6	3	1	3	4	3	3	6	5	5	4	7	4	4	6	6
967			Healthcare_Professionals	3	1	1	1	1	1	1	1	2	1	1	1	1	1	44	2			2	2	2	1	4	3	2	2	2	2		3	7	5	5	2	2	5	4	5	4	2	2	4	4	3	5	6
968			Healthcare_Professionals	3	1	2	1	1	1	1	1	1	1	1	1	1	1	50	2			4	1	4	1	4	1	1	1	1	1		6	7	4	7	7	5	3	3	7	7	5	7	3	5	3	7	5
969			Healthcare_Professionals	3	0	1	1	1	1	1	1	1	1	1	1	1	1	60	2			3	2	3	3	4	2	2	1	2	1		6	7	7	7	5	3	6	6	5	6	4	4	6	7	7	6	7
973			Healthcare_Professionals	3	1	1	1	1	2	1	1	1	1	1	1	1	1	60	1			4	2	3	2	4	2	2	1	1	1		5	7	4	3	4	5	6	6	6	6	6	4	5	6	5	6	5
977			Healthcare_Professionals	3	2	1	1	1	2	1	1	1	1	1	2	1	1	36	1			3	1	4	4	5	2	2	1	1	1		6	7	6	5	5	6	5	5	7	7	6	6	7	5	6	6	7
978			Healthcare_Professionals	3	1	2	1	1	1	1	1	1	1	1	1	1	1	40	2			2	2	2	1	4	1	2	1	1	1		6	7	6	2	2	4	5	7	7	4	5	5	7	1	3	7	7
981			Healthcare_Professionals	3	2	1	1	1	2	1	1	1	1	1	2	1	1	30	1			4	1	5	2	5	2	1	1	2	1		3	6	6	1	3	3	6	6	7	6	6	5	6	3	6	6	6
984			Healthcare_Professionals	3	1	2	1	1	1	1	1	1	1	1	1	1	1	61	1			3	3	2	4	4	4	2	1	3	1		6	6	4	6	6	5	4	5	5	3	4	3	4	4	3	2	6
991			Healthcare_Professionals	3	1	1	1	1	2	1	1	1	1	1	1	1	1	52	1			4	2	4	1	5	4	1	2	3	3		5	6	4	5	3	3	3	5	4	6	5	2	6	1	5	5	5
994			Healthcare_Professionals	3	1	2	1	1	1	1	1	1	1	1	1	1	1	50	2			2	4	2	1	4	2	1	2	1	2		6	5	5	1	5	1	2	7	6	7	5	1	6	3	5	5	6
996			Healthcare_Professionals	1	1	1	1	1	1	1	1	1	1	1	1	1	2	58	1			3	3	3	3	3	3	1	1	1	1		-1	4	4	4	4	4	4	4	4	4	4	4	4	4	4	4	4
999			Healthcare_Professionals	3	1	1	1	1	2	1	1	1	1	1	1	1	1	61	1			2	-9	5	5	2	5	2	2	3	2		6	6	5	6	5	5	4	6	6	6	4	6	7	5	5	6	5
1009			Healthcare_Professionals	3	1	1	1	1	2	1	1	1	1	1	1	1	1	37	4			4	3	2	4	5	3	2	1	2	1		6	5	6	6	5	6	6	3	5	5	5	2	5	6	3	5	5
1010			Healthcare_Professionals_BE	1	1	2	1	1	1	1	1	1	1	1	1	1	1	62	1			4	2	4	2	4	2	1	1	1	1		1	7	5	1	4	6	6	3	6	5	6	5	6	5	5	5	5
1011			Healthcare_Professionals	3	1	1	1	1	1	1	1	1	1	1	2	1	1	29	1			4	2	3	2	4	2	1	1	2	1		6	7	6	4	4	6	3	6	7	5	5	3	6	5	4	4	6
1017			Healthcare_Professionals	3	3	1	1	1	1	2	2	1	1	1	2	1	1	44	1			4	2	4	3	4	2	3	2	2	2		6	7	6	4	3	5	5	6	5	7	3	4	6	6	5	6	6
1019			Healthcare_Professionals	3	1	1	1	1	1	1	1	1	1	1	2	1	1	49	1			3	2	4	3	4	3	2	1	1	1		6	7	6	2	5	6	3	5	6	6	5	3	6	5	6	5	6
1020			Healthcare_Professionals	3	1	1	1	1	2	1	1	1	1	1	1	1	1	51	4			3	4	4	2	3	4	1	1	1	1		6	7	5	6	3	4	5	6	6	3	3	3	5	4	5	6	7
1023			Healthcare_Professionals	3	1	1	1	1	1	1	1	1	1	1	2	1	1	34	2			3	3	3	4	3	4	2	2	2	2		5	5	4	4	3	3	4	3	5	3	2	3	4	4	4	3	6
1024			Healthcare_Professionals	3	1	1	1	1	1	1	1	1	1	1	2	1	1	36	1			4	1	4	2	4	2	1	2	2	2		6	6	6	3	5	5	2	5	6	5	6	2	6	3	4	3	7
1025			Healthcare_Professionals	3	1	1	1	1	1	1	1	1	1	1	2	1	1	24	2			4	3	4	1	4	2	3	1	2	2		5	6	6	2	5	5	4	4	5	6	5	3	5	5	5	5	6
1026			Healthcare_Professionals	3	2	1	1	1	2	1	1	1	1	1	2	1	1	31	1			4	2	5	1	4	2	1	1	2	1		5	6	6	3	6	6	4	4	6	3	6	5	5	4	4	6	6
1035			Healthcare_Professionals	3	1	1	1	1	1	1	1	1	1	1	2	1	1	26	2			4	2	4	2	4	2	3	3	4	3		6	4	4	4	3	3	5	5	5	4	5	5	5	5	4	5	2
1038			Healthcare_Professionals	3	1	2	1	1	1	1	1	1	1	1	1	1	1	57	2			4	3	4	2	4	2	3	4	4	3		6	7	3	7	6	3	6	6	6	5	2	5	6	6	4	5	6
1039			Healthcare_Professionals	3	1	2	1	1	1	1	1	1	1	1	1	1	1	46	4			2	3	3	3	2	5	2	2	2	2		6	6	6	5	1	4	6	3	5	5	5	4	5	6	3	4	5
1041			Healthcare_Professionals	3	1	1	1	1	1	1	1	1	1	1	2	1	1	42	1			3	3	3	3	4	2	2	2	4	2		5	6	4	3	4	4	3	2	4	4	2	3	4	3	3	4	4
1044			Healthcare_Professionals	3	1	1	1	1	1	1	1	1	1	1	2	1	1	51	1			4	4	3	2	4	3	1	1	1	1		-1	7	7	5	3	3	6	7	7	7	2	7	7	7	7	5	7
1048			Healthcare_Professionals	3	1	1	1	1	1	1	1	1	1	1	2	1	1	22	2			3	3	-9	1	3	1	2	2	1	2		-9	7	4	5	1	3	7	5	4	-9	-9	4	5	7	4	3	7
1050			Healthcare_Professionals	3	1	1	1	1	1	1	1	1	1	1	2	1	1	36	1			4	2	4	2	4	2	2	1	1	1		6	6	6	5	3	4	6	5	6	6	6	6	6	5	5	6	3
1051			Healthcare_Professionals	3	1	1	1	1	1	1	1	1	1	1	2	1	1	19	2			3	2	3	2	4	2	1	1	1	1		6	7	5	2	3	6	6	7	4	7	6	5	6	5	7	7	6
1056			Healthcare_Professionals	3	1	1	1	1	2	1	1	1	1	1	1	1	1	52	2			4	2	4	2	4	2	1	1	1	1		6	7	6	5	6	6	7	6	6	5	3	3	5	6	5	5	5
1060			Healthcare_Professionals	3	1	1	1	1	1	1	1	1	1	1	2	1	1	32	1			3	2	3	1	2	4	3	1	1	2		6	7	7	3	1	5	5	7	7	7	4	4	7	3	7	7	7
1066			Healthcare_Professionals	3	1	1	1	1	1	1	1	1	1	1	2	1	1	20	2			4	2	3	2	4	3	1	2	-9	2		6	6	5	4	6	6	5	6	6	5	6	6	6	5	5	6	5
1072			Healthcare_Professionals	3	1	1	1	1	1	1	1	1	1	1	2	1	1	28	1			4	1	4	1	4	2	1	1	2	2		6	7	3	4	1	6	7	7	7	7	6	3	6	7	7	5	5
1074			Healthcare_Professionals	3	1	1	1	1	1	1	1	1	1	1	2	1	1	39	1			3	4	4	3	4	3	2	2	3	2		5	6	4	4	7	5	6	5	6	5	6	5	5	6	4	4	5
1079			Healthcare_Professionals	3	1	1	1	1	1	1	1	1	1	1	2	1	1	40	1			4	1	2	1	4	1	2	1	3	2		-9	7	1	2	6	3	5	5	6	4	7	7	6	6	7	6	7
1080			Healthcare_Professionals	3	2	1	1	1	2	2	1	1	1	1	1	1	1	61	2			4	4	2	2	3	2	4	3	1	2		5	7	6	5	3	5	2	5	6	6	3	3	6	7	6	6	5
1084			Healthcare_Professionals	3	1	1	1	1	1	1	1	1	1	1	2	1	1	22	2			4	2	4	1	5	2	2	2	1	1		5	7	6	3	6	5	6	7	4	6	6	6	7	6	5	6	7
1089			Healthcare_Professionals	3	1	1	1	1	1	1	1	1	1	1	2	1	1	35	1			3	4	2	2	2	2	2	3	3	3		6	6	5	6	4	3	4	4	6	7	3	5	5	2	3	4	5
1091			Healthcare_Professionals	3	1	1	1	1	1	1	1	1	1	1	2	1	1	21	2			4	5	4	2	3	3	3	2	1	2		6	6	7	5	2	5	6	4	5	7	6	6	7	4	4	6	7
1093			Healthcare_Professionals	3	1	1	1	1	1	1	1	1	1	1	2	1	1	58	1			4	2	4	4	4	2	1	1	1	1		5	6	2	2	6	3	3	6	5	6	6	2	6	6	4	2	6
1095			Healthcare_Professionals_BE	1	1	2	1	1	1	1	1	1	1	1	1	1	1	52	2			4	3	3	4	4	2	2	1	1	1		6	6	6	6	3	5	4	6	6	6	5	3	6	6	6	6	7
1096			Healthcare_Professionals	3	1	2	1	1	1	1	1	1	1	1	1	1	1	22	2			4	2	4	2	4	1	1	2	1	1		4	6	5	6	3	2	2	7	6	7	1	5	7	6	7	7	7
1100			Healthcare_Professionals	3	1	1	1	1	1	1	1	1	1	1	2	1	1	40	1			3	3	3	3	3	3	2	2	2	2		5	6	5	4	2	2	4	6	6	6	2	3	5	3	5	5	5
1104			Healthcare_Professionals	3	1	1	1	1	1	1	1	1	1	1	2	1	1	23	1			4	2	4	2	4	2	1	1	2	1		5	5	5	2	6	5	6	5	6	7	5	4	5	3	5	6	6
1105			Healthcare_Professionals	3	2	1	1	1	1	1	1	2	1	1	2	1	1	41	1			3	2	4	2	4	2	2	2	2	2		5	5	7	6	2	6	6	7	6	7	5	5	6	5	6	3	6
1109			Healthcare_Professionals	3	1	1	1	1	1	1	1	1	1	1	2	1	1	21	2			5	2	4	2	5	1	2	2	1	1		6	6	5	-9	6	7	7	6	6	6	7	7	5	6	6	6	6
1111			Healthcare_Professionals	3	1	2	1	1	1	1	1	1	1	1	1	1	1	31	2			5	2	5	1	3	1	1	2	2	2		5	6	5	1	3	3	6	7	6	4	5	7	7	6	7	7	7
1112			Healthcare_Professionals	3	1	1	1	1	1	1	1	1	1	1	2	1	1	34	1			1	2	4	2	3	3	1	1	1	1		5	7	6	2	6	5	7	7	7	6	5	6	7	6	7	5	7
1115			Healthcare_Professionals	3	1	1	1	1	1	1	1	1	1	1	2	1	1	42	2			4	3	3	3	4	3	2	1	1	1		5	7	4	5	3	5	3	4	6	6	4	4	7	5	4	6	7
1116			Healthcare_Professionals	3	1	1	1	1	1	1	1	1	1	1	2	1	1	23	2			4	4	4	3	4	2	1	2	1	2		5	5	6	4	5	6	5	6	5	6	5	6	6	5	5	6	6
1117			Healthcare_Professionals	3	1	1	1	1	2	1	1	1	1	1	1	1	1	37	1			2	3	3	5	2	4	2	2	1	1		6	5	7	6	6	5	6	6	6	5	4	4	6	6	6	5	7
1124			Healthcare_Professionals	3	1	1	1	1	1	1	1	1	1	1	2	1	1	27	2			3	2	4	2	4	2	1	1	2	1		6	7	6	5	3	5	6	7	5	6	4	3	5	6	6	5	6
1126			Healthcare_Professionals	3	1	2	1	1	1	1	1	1	1	1	1	1	1	58	2			3	3	3	3	3	3	2	3	2	2		6	7	7	7	3	3	6	7	7	7	4	4	7	6	6	4	7
1127			Healthcare_Professionals	3	1	1	1	1	1	1	1	1	1	1	2	1	1	24	1			2	3	4	3	3	2	1	2	2	2		4	6	6	5	4	7	2	4	5	5	3	3	4	2	6	6	5
1133			Healthcare_Professionals	3	1	1	1	1	1	1	1	1	1	1	2	1	1	34	1			4	2	4	1	5	1	1	1	1	1		6	7	3	4	7	4	7	7	7	4	6	5	5	6	6	5	6
1137			Healthcare_Professionals	3	1	1	1	1	1	1	1	1	1	1	2	1	1	42	1			4	2	4	4	3	2	1	2	1	2		4	6	6	6	7	6	6	6	6	6	6	6	6	4	6	6	6
1139			Healthcare_Professionals	3	1	1	1	1	1	1	1	1	1	1	2	1	1	45	1			5	2	5	2	5	2	1	2	1	1		5	7	6	2	6	4	5	5	5	6	6	6	6	5	6	5	6
1146			Healthcare_Professionals	3	1	1	1	1	2	1	1	1	1	1	1	1	1	28	2			3	4	2	2	3	2	4	2	3	2		6	6	5	5	5	5	3	5	6	5	2	5	7	5	5	6	6
1149			Healthcare_Professionals	3	1	1	1	1	1	1	1	1	1	1	2	1	1	41	1			4	2	4	2	4	2	1	1	1	1		6	6	6	5	3	2	5	6	5	6	5	4	5	3	5	5	5
1153			Healthcare_Professionals	3	2	1	1	1	1	2	1	1	1	1	2	1	1	56	4			4	3	4	3	2	4	2	2	2	2		5	6	6	5	5	5	7	6	5	5	3	3	5	6	6	5	5
1157			Healthcare_Professionals	3	1	1	1	1	1	1	1	1	1	1	2	1	1	33	2			3	2	4	2	1	2	3	1	4	2		6	7	4	7	6	7	3	4	5	4	5	3	5	3	4	6	5
1160			Healthcare_Professionals	3	2	2	1	1	1	1	1	1	1	1	2	1	1	39	2			4	2	4	2	4	4	1	1	1	1		5	7	6	3	4	6	6	5	6	5	6	7	5	4	4	6	7
1167			Healthcare_Professionals_BE	1	1	2	1	1	1	1	1	1	1	1	1	1	1	53	2			3	3	2	4	3	3	2	1	2	2		6	7	6	3	5	5	4	7	6	7	6	6	7	6	7	6	6
1169			Healthcare_Professionals	3	1	1	1	1	1	1	1	1	1	1	2	1	1	48	1			3	3	4	2	3	3	2	2	1	1		6	6	6	5	5	5	4	2	5	6	3	4	5	5	5	5	6
1170			Healthcare_Professionals	3	1	1	1	1	1	1	1	1	1	1	2	1	1	35	1			4	1	4	2	4	2	1	2	2	2		6	7	6	4	5	5	6	7	7	7	6	4	7	5	7	6	6
1175			Healthcare_Professionals	3	1	1	1	1	1	1	1	1	1	1	2	1	1	24	2			5	1	5	2	5	2	2	1	1	1		5	5	5	3	3	3	5	6	5	5	7	6	6	5	6	6	6
1177			Healthcare_Professionals	3	1	1	1	1	1	1	1	1	1	1	2	1	1	40	2			3	2	4	1	5	1	1	1	1	1		6	6	4	1	6	4	7	6	7	5	-9	6	4	7	5	6	6
1182			Healthcare_Professionals	3	1	2	1	1	1	1	1	1	1	1	1	1	1	62	2			4	2	4	2	4	2	1	1	1	1		6	7	6	4	7	7	4	7	7	7	6	6	7	7	7	7	7
1194			Healthcare_Professionals	3	1	1	1	1	1	1	1	1	1	1	2	1	1	41	1			4	1	5	1	5	1	1	1	2	1		5	7	6	5	2	3	5	6	6	6	5	4	5	3	7	5	7
1202			Healthcare_Professionals	3	1	1	1	1	1	1	1	1	1	1	2	1	1	23	1			3	2	2	3	2	3	2	1	2	2		4	5	6	6	5	6	4	5	5	5	4	3	5	3	4	5	6
1295			Healthcare_Professionals	3	1	2	1	1	1	1	1	1	1	1	1	1	1	22	2			2	4	2	4	1	4	4	2	3	1		5	5	3	6	6	5	3	3	5	3	2	3	5	3	3	5	5
1298			Healthcare_Professionals_BE	1	1	1	1	1	2	1	1	1	1	1	1	1	1	43	2			5	2	4	2	4	1	2	1	1	2		5	5	7	5	7	5	7	4	5	6	5	5	5	7	6	6	7
1301			Healthcare_Professionals_BE	1	1	1	1	1	2	1	1	1	1	1	1	1	1	43	2			4	2	3	4	4	4	1	1	2	1		6	6	6	6	3	6	5	5	6	6	3	3	7	5	4	4	6
1302			Healthcare_Professionals_BE	1	1	1	1	1	2	1	1	1	1	1	1	1	1		2			4	2	3	2	4	2	4	4	1	2		6	6	6	4	3	4	6	6	5	6	5	3	5	6	6	5	6
1314			Healthcare_Professionals_BE	1	1	1	1	1	2	1	1	1	1	1	1	1	1	55	1			4	2	4	2	4	2	3	2	1	1		5	5	5	6	3	1	7	5	5	6	5	3	5	6	5	6	5
1330			Healthcare_Professionals_BE	1	1	1	1	1	1	1	1	1	1	2	1	1	1	65	1			5	1	5	1	5	1	2	1	1	1		2	7	5	2	5	3	5	6	7	7	7	4	2	5	6	4	7
1335			Healthcare_Professionals	3	1	2	1	1	1	1	1	1	1	1	1	1	1	50	2			4	2	2	3	3	2	3	1	2	2		4	6	6	3	5	4	-9	5	6	5	6	6	6	6	6	6	6
1341			Healthcare_Professionals	3	1	1	1	1	1	1	1	1	1	1	2	1	1	40	1			4	2	4	2	4	2	1	1	2	1		4	7	6	5	5	5	6	7	6	7	5	6	7	6	7	6	7
1344			Healthcare_Professionals_BE	1	1	1	1	1	2	1	1	1	1	1	1	1	1	43	2			4	2	4	2	4	2	3	2	1	1		4	7	6	6	4	7	7	7	7	7	6	3	7	5	7	7	6
1346			Healthcare_Professionals_BE	1	1	1	1	1	2	1	1	1	1	1	1	1	1	53	2			4	2	4	2	4	2	2	2	2	2		5	7	7	3	3	3	6	7	6	6	5	5	6	6	6	5	5
1347			Healthcare_Professionals	3	0	1	1	1	1	1	1	1	1	1	1	1	1	56	2			1	4	2	2	2	3	3	3	1	2		6	7	6	7	5	1	5	6	7	3	1	2	5	7	2	6	7
1393			Healthcare_Professionals	3	1	1	1	1	1	1	1	1	1	1	2	1	1	29	1			2	3	2	4	2	4	3	3	3	3		6	7	5	6	2	5	3	5	6	6	4	6	7	6	3	4	7
1398			Healthcare_Professionals	3	1	2	1	1	1	1	1	1	1	1	1	1	1	35	1			4	2	4	2	5	2	1	1	3	1		5	7	2	4	3	5	7	6	6	5	5	5	5	6	4	5	5
1403			Healthcare_Professionals	3	2	2	1	1	1	1	1	1	1	1	2	1	1	23	1			3	1	3	2	2	2	2	2	1	3		5	7	7	6	2	7	3	5	7	5	6	3	6	2	3	4	5
1407			Healthcare_Professionals_BE	1	1	1	1	1	2	1	1	1	1	1	1	1	1	36	2			4	2	4	4	4	3	2	1	1	1		5	6	6	4	2	5	3	6	6	6	5	2	6	2	6	4	6
1429			Healthcare_Professionals	3	0	1	1	1	1	1	1	1	1	1	1	1	1	63	1			4	4	4	2	4	2	2	-9	2	1		-9	7	7	2	3	2	6	6	6	7	7	6	6	7	7	7	7
1462			Healthcare_Professionals_BE	1	1	1	1	1	2	1	1	1	1	1	1	1	1	68	2			4	4	3	3	4	3	2	2	2	1		6	7	6	5	5	5	5	6	6	6	5	5	5	7	6	6	6
1477			Healthcare_Professionals	3	2	1	1	1	1	1	1	1	1	1	2	2	1	31	1			4	3	3	4	4	4	2	2	2	3		6	7	4	5	4	5	5	4	6	3	3	3	5	5	4	4	3
1478			Healthcare_Professionals	3	2	1	1	1	1	1	1	1	1	1	2	2	1	59	1			4	2	4	2	4	1	1	1	1	1		3	7	7	5	4	3	6	5	6	6	5	7	5	6	4	5	6
1484			Healthcare_Professionals	3	1	1	1	1	1	1	1	1	1	1	1	2	1	56	1			4	2	4	2	4	2	1	1	3	2		5	7	3	3	5	3	6	6	6	4	4	5	5	5	6	6	5
1485			Healthcare_Professionals	3	2	1	1	1	1	1	1	1	1	1	2	2	1	45	1			3	3	3	2	2	1	1	1	2	2		6	6	5	4	2	5	4	4	6	2	3	6	4	6	5	6	4
1487			Healthcare_Professionals	3	2	1	1	1	1	1	1	1	1	1	2	2	1	56	1			4	2	4	2	4	2	1	1	1	1		6	7	6	6	5	3	7	7	6	7	6	3	6	5	5	4	7
1493			Healthcare_Professionals	3	1	2	1	1	1	1	1	1	1	1	1	1	1	55	2			4	2	4	2	4	2	1	1	1	1		6	4	4	2	5	2	3	4	5	5	3	5	6	5	4	6	6
1498			Healthcare_Professionals	3	1	1	1	1	1	1	1	1	1	1	2	1	1	24	1			4	2	4	2	2	3	2	1	2	1		3	3	6	6	3	5	3	5	3	6	6	2	6	3	3	6	6
1499			Healthcare_Professionals	3	2	1	1	1	1	1	1	1	1	1	2	2	1	56	1			4	4	3	2	2	2	2	1	2	1		6	6	5	5	4	5	7	6	6	5	-9	5	6	6	6	7	6
1500			Healthcare_Professionals	3	1	1	1	1	1	1	1	1	1	1	1	2	1	52	1			4	2	4	2	4	2	2	1	2	1		6	6	6	3	6	6	5	6	6	7	6	6	6	4	6	6	6
1520			Healthcare_Professionals	3	1	2	1	1	1	1	1	1	1	1	1	1	1	36	2			3	2	3	2	4	3	1	2	3	2		2	6	6	4	2	4	5	6	6	6	3	4	5	4	5	5	6
1542		chu/?q=Healthcare_Professionals_BE	Healthcare_Professionals_BE	1	1	2	1	1	1	1	1	1	1	1	1	1	1	46	2			3	4	4	3	3	2	2	1	1	1		4	7	6	5	5	5	4	6	6	6	3	5	6	4	6	3	5
1545		chu/?q=Healthcare_Professionals_BE	Healthcare_Professionals_BE	1	1	2	1	1	1	1	1	1	1	1	1	1	1	34	2			4	2	4	2	4	2	4	1	1	1		6	7	4	3	1	1	6	1	5	5	4	5	5	6	1	2	4
1555		chu/?q=Healthcare_Professionals_BE	Healthcare_Professionals_BE	1	0	1	1	1	1	1	1	1	1	1	1	1	1	53	1			4	2	4	2	4	2	1	1	2	1		1	5	6	6	7	5	5	2	6	3	6	5	6	6	4	5	5
1557		chu/?q=Healthcare_Professionals_BE	Healthcare_Professionals_BE	1	1	1	1	1	2	1	1	1	1	1	1	1	1	57	1			4	3	4	3	3	2	2	1	2	1		6	5	6	6	6	5	6	6	5	5	2	3	5	5	6	4	4
1558		chu/?q=Healthcare_Professionals_BE	Healthcare_Professionals_BE	1	2	1	1	1	1	2	1	1	1	1	1	1	2	36	2			2	3	1	4	2	4	4	3	1	3		5	7	7	6	2	5	6	4	7	5	1	4	4	7	5	6	7
1564		chu/?q=Healthcare_Professionals_BE	Healthcare_Professionals_BE	1	0	1	1	1	1	1	1	1	1	1	1	1	1	48	1			5	1	5	1	5	3	1	1	1	1		6	7	-9	1	7	7	7	7	7	7	7	7	7	7	7	7	7
1565		chu/?q=Healthcare_Professionals_BE	Healthcare_Professionals_BE	1	1	2	1	1	1	1	1	1	1	1	1	1	1	41	2			4	2	4	3	4	2	2	1	2	1		3	6	6	5	5	5	6	6	6	5	5	5	6	6	6	5	6
1568		chu/?q=Healthcare_Professionals_BE	Healthcare_Professionals_BE	1	1	1	1	1	2	1	1	1	1	1	1	1	1	39	1			4	2	4	2	4	2	2	1	1	2		6	7	4	5	3	5	4	6	6	6	4	3	6	4	6	6	6
1570		chu/?q=Healthcare_Professionals_BE	Healthcare_Professionals_BE	1	0	1	1	1	1	1	1	1	1	1	1	1	1	27	2			4	4	2	2	4	2	2	1	1	1		4	7	7	2	3	5	6	4	6	5	3	5	5	6	5	5	7
1571		chu/?q=Healthcare_Professionals_BE	Healthcare_Professionals_BE	1	0	1	1	1	1	1	1	1	1	1	1	1	1	36	2			5	2	5	2	5	1	2	1	1	1		4	7	6	3	6	7	3	5	7	2	7	7	7	7	7	7	7
1585		chu/?q=Healthcare_Professionals_BE	Healthcare_Professionals_BE	1	1	1	1	1	2	1	1	1	1	1	1	1	1	69	1			5	1	1	1	5	1	2	1	1	1		6	7	5	6	6	7	5	6	6	7	7	7	7	4	5	6	7
1589		chu/?q=Healthcare_Professionals_BE	Healthcare_Professionals_BE	1	0	1	1	1	1	1	1	1	1	1	1	1	1	51	1			4	4	4	4	3	2	2	2	2	2		6	6	4	6	2	4	4	6	5	6	2	3	5	5	5	5	4
1600		chu/?q=Healthcare_Professionals_BE	Healthcare_Professionals_BE	1	2	1	1	1	2	1	1	1	1	1	1	1	2	54	2			4	1	4	2	4	1	1	1	1	1		5	7	7	5	2	3	6	6	6	6	6	5	4	5	5	6	6
1601		chu/?q=Healthcare_Professionals_BE	Healthcare_Professionals_BE	1	1	1	1	1	2	1	1	1	1	1	1	1	1	36	2			4	4	2	3	2	3	3	3	3	2		6	7	7	5	3	6	5	4	4	3	2	4	4	7	4	6	5
1621		chu/?q=Healthcare_Professionals_BE	Healthcare_Professionals_BE	1	1	1	1	1	2	1	1	1	1	1	1	1	1	54	1			4	2	4	2	4	2	1	1	1	1		6	7	7	5	6	6	6	6	5	6	4	6	6	6	6	6	5
1626		chu/?q=Healthcare_Professionals_BE	Healthcare_Professionals_BE	1	1	1	1	1	1	2	1	1	1	1	1	1	1	44	2			4	3	4	3	4	3	3	2	1	2		5	5	4	4	3	4	6	5	5	7	4	3	5	7	5	5	4
1628		chu/?q=Healthcare_Professionals_BE	Healthcare_Professionals_BE	1	1	2	1	1	1	1	1	1	1	1	1	1	1	48	2			5	1	4	4	4	2	2	1	1	1		6	5	4	7	2	4	3	4	3	5	2	5	5	5	4	5	6
1632		chu/?q=Healthcare_Professionals_BE	Healthcare_Professionals_BE	1	1	2	1	1	1	1	1	1	1	1	1	1	1	31	2			5	2	4	2	4	2	2	1	1	1		3	7	6	4	3	5	6	4	6	7	3	3	5	6	4	6	5
1633		chu/?q=Healthcare_Professionals_BE	Healthcare_Professionals_BE	1	1	2	1	1	1	1	1	1	1	1	1	1	1	26	2			4	4	4	2	3	3	4	2	3	3		6	7	7	5	3	6	6	6	6	6	4	4	6	5	6	4	3
1639		chu/?q=Healthcare_Professionals_BE	Healthcare_Professionals_BE	1	1	1	1	1	2	1	1	1	1	1	1	1	1	59	1			4	2	4	2	4	2	1	1	2	1		4	6	6	6	2	2	7	6	6	7	6	4	2	5	7	6	7
1640		chu/?q=Healthcare_Professionals_BE	Healthcare_Professionals_BE	1	1	1	1	1	2	1	1	1	1	1	1	1	1	46	2			3	3	3	3	3	2	2	2	3	2		6	7	5	7	6	6	4	5	4	3	3	3	6	6	3	4	2
1651		chu/?q=Healthcare_Professionals_BE	Healthcare_Professionals_BE	1	1	2	1	1	1	1	1	1	1	1	1	1	1	54	2			4	3	3	4	3	2	2	2	1	1		5	7	7	6	3	5	4	7	6	7	5	4	5	5	5	4	7
1661		chu/?q=Healthcare_Professionals_BE	Healthcare_Professionals_BE	1	1	2	1	1	1	1	1	1	1	1	1	1	1	35	2			2	4	4	3	2	4	2	1	2	2		6	6	6	7	1	5	5	1	5	5	2	2	5	5	2	4	6
1675		chu/?q=Healthcare_Professionals_BE	Healthcare_Professionals_BE	1	1	2	1	1	1	1	1	1	1	1	1	1	1	60	2			5	1	4	1	5	1	1	1	1	1		6	7	4	4	2	5	6	4	6	6	6	6	6	6	7	4	7
1678		chu/?q=Healthcare_Professionals_BE	Healthcare_Professionals_BE	1	1	1	1	1	2	1	1	1	1	1	1	1	1	42	1			4	2	4	2	3	2	2	2	1	2		5	6	6	7	1	2	6	4	5	2	1	1	3	5	4	5	5
1686		chu/?q=Healthcare_Professionals_BE	Healthcare_Professionals_BE	1	2	2	1	1	1	1	1	1	1	1	2	1	1	31	1			4	2	4	1	3	2	3	2	1	1		4	7	5	5	4	6	6	5	5	6	5	3	5	3	4	5	4
1693		chu/?q=Healthcare_Professionals_BE	Healthcare_Professionals_BE	1	1	1	1	1	1	1	1	1	1	1	1	1	2	44	1			4	3	3	3	3	3	4	4	4	3		5	6	6	5	3	6	6	6	6	4	3	3	7	4	5	4	4
1694		chu/?q=Healthcare_Professionals_BE	Healthcare_Professionals_BE	1	1	2	1	1	1	1	1	1	1	1	1	1	1	44	2			5	2	4	3	4	2	2	1	1	1		6	4	5	5	1	4	5	5	5	7	6	1	5	3	5	5	4
1695		chu/?q=Healthcare_Professionals_BE	Healthcare_Professionals_BE	1	1	1	1	1	2	1	1	1	1	1	1	1	1	46	1			4	3	4	2	4	2	1	1	1	1		5	6	4	5	6	5	6	5	5	7	6	4	5	3	4	5	5
1700		chu/?q=Healthcare_Professionals_BE	Healthcare_Professionals_BE	1	1	1	1	1	2	1	1	1	1	1	1	1	1	43	2			5	1	5	1	5	1	3	2	1	1		4	7	5	5	1	1	4	7	7	7	5	2	7	5	7	1	3
1705		chu/?q=Healthcare_Professionals_BE	Healthcare_Professionals_BE	1	0	1	1	1	1	1	1	1	1	1	1	1	1	53	2			5	2	4	1	4	2	2	1	1	1		6	7	5	3	3	3	5	3	6	6	6	6	5	7	3	4	5
1712		chu/?q=Healthcare_Professionals_BE	Healthcare_Professionals_BE	1	0	1	1	1	1	1	1	1	1	1	1	1	1	42	2			4	4	3	4	2	2	1	1	1	1		6	7	7	5	5	5	7	7	7	7	3	1	7	5	7	5	7
1716		chu/?q=Healthcare_Professionals_BE	Healthcare_Professionals_BE	1	2	2	1	1	1	1	1	2	1	1	1	1	1	50	1			5	2	4	2	4	2	3	2	3	1		6	7	6	2	4	6	6	6	6	6	4	5	6	5	6	7	5
1717		chu/?q=Healthcare_Professionals_BE	Healthcare_Professionals_BE	1	1	2	1	1	1	1	1	1	1	1	1	1	1	60	2			4	3	2	3	2	2	4	4	2	4		6	7	7	7	4	4	2	7	2	2	1	1	7	4	7	4	7
1725		chu/?q=Healthcare_Professionals_BE	Healthcare_Professionals_BE	1	1	2	1	1	1	1	1	1	1	1	1	1	1	35	2			4	3	3	4	3	2	2	2	3	3		-9	6	5	4	3	4	4	5	5	5	2	2	6	4	5	6	5
1727		chu/?q=Healthcare_Professionals_BE	Healthcare_Professionals_BE	1	1	2	1	1	1	1	1	1	1	1	1	1	1	30	2			4	3	2	3	2	4	4	2	2	2		6	7	5	6	2	4	1	1	6	5	3	3	6	4	5	6	3
1728		chu/?q=Healthcare_Professionals_BE	Healthcare_Professionals_BE	1	1	2	1	1	1	1	1	1	1	1	1	1	1	51	2			4	3	3	2	4	2	2	1	1	1		6	7	7	5	5	5	5	6	6	6	4	5	5	6	6	6	6
1729		chu/?q=Healthcare_Professionals_BE	Healthcare_Professionals_BE	1	2	1	1	1	1	1	1	1	1	2	2	1	1	23	1			4	2	4	2	4	2	1	1	1	1		5	6	4	3	3	6	6	7	5	6	6	5	7	3	7	6	6
1733		chu/?q=Healthcare_Professionals_BE	Healthcare_Professionals_BE	1	1	2	1	1	1	1	1	1	1	1	1	1	1	43	2			5	2	2	2	4	2	2	2	1	1		5	7	6	6	6	7	7	6	7	7	6	6	6	6	6	6	6
1735		chu/?q=Healthcare_Professionals_BE	Healthcare_Professionals_BE	1	1	1	1	2	1	1	1	1	1	1	1	1	1	45	2			4	2	4	3	4	2	4	2	2	2		6	6	4	5	1	1	7	7	6	6	2	2	6	6	6	6	5
1747		chu/?q=Healthcare_Professionals_BE	Healthcare_Professionals_BE	1	1	2	1	1	1	1	1	1	1	1	1	1	1	60	2			4	3	4	2	4	1	1	1	1	1		5	6	4	2	5	4	7	7	5	5	5	5	7	5	6	6	5
1753			Healthcare_Professionals_BE	1	1	1	1	1	2	1	1	1	1	1	1	1	1	63	1			4	3	4	2	4	2	2	1	1	1		4	7	7	6	6	1	7	7	7	7	6	5	7	7	6	6	7
1762		chu/?q=Healthcare_Professionals_BE	Healthcare_Professionals_BE	1	1	1	1	1	1	1	2	1	1	1	1	1	1	30	2			4	4	2	2	2	2	3	1	1	2		5	7	5	5	4	6	4	5	6	7	4	5	6	5	5	5	6
1771			Healthcare_Professionals_BE	1	1	2	1	1	1	1	1	1	1	1	1	1	1	46	2			5	2	2	2	2	2	2	1	1	1		6	7	5	2	5	4	7	7	7	7	6	7	7	7	7	7	7
1775		chu/?q=Healthcare_Professionals_BE	Healthcare_Professionals_BE	1	1	2	1	1	1	1	1	1	1	1	1	1	1	25	2			4	1	4	2	4	2	2	3	1	2		3	5	4	2	5	5	4	5	4	5	5	4	5	3	4	5	5
1777		chu/?q=Healthcare_Professionals_BE	Healthcare_Professionals_BE	1	1	2	1	1	1	1	1	1	1	1	1	1	1	40	1			4	2	4	1	4	3	1	1	1	1		6	6	7	3	5	3	6	7	6	6	5	6	7	6	7	5	6
1792		chu/?q=Healthcare_Professionals_BE	Healthcare_Professionals_BE	1	1	2	1	1	1	1	1	1	1	1	1	1	1	25	2			2	5	3	3	1	2	2	2	2	1		6	7	5	4	1	3	2	6	4	4	1	2	7	3	7	3	6
1815		chu/?q=Healthcare_Professionals_BE	Healthcare_Professionals_BE	1	1	2	1	1	1	1	1	1	1	1	1	1	1	62	2			2	5	3	4	2	1	4	4	3	2		6	7	5	7	6	5	5	7	7	7	6	3	7	6	7	7	3
1817		chu/?q=Healthcare_Professionals_BE	Healthcare_Professionals_BE	1	1	1	1	1	1	1	1	1	1	1	1	1	2	56	4			4	4	3	2	3	2	2	2	1	1		6	7	6	5	6	3	6	4	5	3	3	1	6	6	2	5	4
1822		chu/?q=Healthcare_Professionals_BE	Healthcare_Professionals_BE	1	1	2	1	1	1	1	1	1	1	1	1	1	1	45	2			4	4	3	3	3	3	2	2	1	1		5	6	4	5	5	6	6	4	5	5	4	4	6	6	5	6	4
1837		chu/?q=Healthcare_Professionals_BE	Healthcare_Professionals_BE	1	0	1	1	1	1	1	1	1	1	1	1	1	1	45	2			4	4	2	4	2	4	2	2	3	2		3	4	3	6	2	5	3	3	5	2	3	3	5	6	3	4	4
1843		chu/?q=Healthcare_Professionals_BE	Healthcare_Professionals_BE	1	1	2	1	1	1	1	1	1	1	1	1	1	1	24	2			5	2	3	2	1	5	3	3	1	2		-9	7	6	7	7	7	5	7	7	7	4	7	7	7	6	3	7
1844		chu/?q=Healthcare_Professionals_BE	Healthcare_Professionals_BE	1	1	2	1	1	1	1	1	1	1	1	1	1	1	38	2			4	2	4	2	4	2	3	2	2	1		6	7	5	3	4	5	5	6	7	5	5	3	6	3	5	4	3
1851		chu/?q=Healthcare_Professionals_BE	Healthcare_Professionals_BE	1	1	1	1	1	1	1	1	2	1	1	1	1	1	53	2			4	3	3	3	3	4	3	1	1	1		6	6	7	6	5	6	4	3	5	5	4	5	5	5	3	6	6
1854		chu/?q=Healthcare_Professionals_BE	Healthcare_Professionals_BE	1	1	2	1	1	1	1	1	1	1	1	1	1	1	40	2			2	4	2	3	2	4	2	2	3	3		6	6	5	5	3	4	4	5	4	5	3	2	5	3	5	6	4
1855		chu/?q=Healthcare_Professionals_BE	Healthcare_Professionals_BE	1	1	1	1	1	2	1	1	1	1	1	1	1	1	36	2			4	2	4	2	4	2	2	1	1	1		6	-9	5	4	3	7	7	7	7	7	6	6	7	7	7	6	6
1863		chu/?q=Healthcare_Professionals_BE	Healthcare_Professionals_BE	1	1	1	1	1	1	1	1	1	2	1	1	1	1	49	2			4	3	4	2	3	2	2	1	1	1		6	7	5	5	1	2	7	7	6	6	1	1	6	6	7	6	7
1884		chu/?q=Healthcare_Professionals_BE	Healthcare_Professionals_BE	1	1	1	2	1	1	1	1	1	1	1	1	1	1	34	2			3	2	3	4	2	2	2	1	2	-9		6	5	4	5	3	5	5	5	3	3	2	2	6	6	6	3	2
1892		chu/?q=Healthcare_Professionals_BE	Healthcare_Professionals_BE	1	1	1	1	1	2	1	1	1	1	1	1	1	1	50	2			4	2	4	2	4	2	2	1	1	1		5	7	4	3	7	5	7	6	6	7	6	5	7	7	6	6	6
1910			Healthcare_Professionals	3	1	1	1	1	1	1	1	1	1	1	2	1	1	24	2			4	3	4	2	3	4	1	2	3	2		6	7	7	6	2	4	3	5	5	3	3	2	5	6	5	7	7
1912		chu/?q=Healthcare_Professionals_BE	Healthcare_Professionals_BE	1	1	1	1	1	2	1	1	1	1	1	1	1	1	36	2			5	1	5	1	5	2	1	1	1	1		5	7	7	3	6	5	5	6	6	7	7	5	6	5	6	6	7
1913		chu/?q=Healthcare_Professionals_BE	Healthcare_Professionals_BE	1	1	2	1	1	1	1	1	1	1	1	1	1	1	45	1			4	4	4	2	4	3	2	1	1	1		4	6	5	5	4	6	5	5	6	6	5	3	6	4	5	6	6
1916		chu/?q=Healthcare_Professionals_BE	Healthcare_Professionals_BE	1	1	2	1	1	1	1	1	1	1	1	1	1	1	42	2			4	2	4	2	4	1	3	2	2	1		2	6	4	5	1	2	4	4	5	6	6	1	6	5	5	5	5
1925		chu/?q=Healthcare_Professionals_BE	Healthcare_Professionals_BE	1	1	1	1	1	2	1	1	1	1	1	1	1	1	52	2			5	1	5	1	5	1	1	1	1	1		-9	7	5	4	5	5	6	5	5	7	6	6	5	6	6	5	7
1929		chu/?q=Healthcare_Professionals_BE	Healthcare_Professionals_BE	1	1	2	1	1	1	1	1	1	1	1	1	1	1	64	2			4	3	2	3	3	4	4	3	1	2		6	6	7	7	5	7	5	5	5	5	3	4	6	4	5	5	4
1933			Healthcare_Professionals	3	1	1	1	1	1	1	1	1	1	1	2	1	1	47	1			4	1	4	1	4	2	1	1	2	2		6	7	6	3	5	6	5	6	6	7	5	5	6	4	5	5	7
1935		chu/?q=Healthcare_Professionals_BE	Healthcare_Professionals_BE	1	1	2	1	1	1	1	1	1	1	1	1	1	1	26	2			4	3	4	2	3	2	2	1	2	1		4	5	5	3	2	4	6	3	6	5	4	3	6	4	4	3	3
1938		chu/?q=Healthcare_Professionals_BE	Healthcare_Professionals_BE	1	1	2	1	1	1	1	1	1	1	1	1	1	1	36	2			4	2	4	1	2	4	3	3	3	3		6	3	3	6	6	6	5	4	5	2	4	6	6	4	3	5	2
1941		chu/?q=Healthcare_Professionals_BE	Healthcare_Professionals_BE	1	1	2	1	1	1	1	1	1	1	1	1	1	1	33	2			4	2	3	2	4	2	2	1	2	1		5	6	5	2	1	3	6	6	6	7	4	2	6	4	5	5	5
1946		chu/?q=Healthcare_Professionals_BE	Healthcare_Professionals_BE	1	1	1	1	1	1	2	1	1	1	1	1	1	1	52	2			4	4	2	4	4	2	2	2	1	1		5	6	6	5	6	5	7	4	6	6	3	5	5	6	6	6	6
1962		chu/?q=Healthcare_Professionals_BE	Healthcare_Professionals_BE	1	1	2	1	1	1	1	1	1	1	1	1	1	1	48	2			4	3	3	3	4	3	1	1	1	1		6	6	6	5	3	5	4	5	6	7	6	5	5	4	5	7	5
1970			Healthcare_Professionals_BE	1	1	2	1	1	1	1	1	1	1	1	1	1	1	49	1			4	2	4	2	4	2	2	1	1	1		6	6	6	2	6	6	5	4	6	2	6	4	6	3	6	2	6
1972			Healthcare_Professionals_BE	1	2	2	1	1	1	1	1	1	2	1	1	1	1	60	2			4	2	4	2	4	2	2	1	2	1		6	7	6	4	6	5	7	6	6	6	6	5	6	6	6	6	5
1974			Healthcare_Professionals_BE	1	1	2	1	1	1	1	1	1	1	1	1	1	1	58	2			4	2	4	2	3	3	4	4	1	4		6	7	6	6	6	6	7	7	7	7	5	7	7	7	7	6	3
1977		chu/?q=Healthcare_Professionals_BE	Healthcare_Professionals_BE	1	1	2	1	1	1	1	1	1	1	1	1	1	1	44	2			4	3	4	3	3	2	2	1	1	1		5	5	5	5	2	3	5	6	5	5	4	3	6	-9	-9	4	4
1992			Healthcare_Professionals_BE	1	1	2	1	1	1	1	1	1	1	1	1	1	1	64	2			4	1	4	1	4	2	2	1	1	1		6	7	5	3	5	5	5	4	6	6	5	5	6	7	7	6	5
1995			Healthcare_Professionals_BE	1	1	2	1	1	1	1	1	1	1	1	1	1	1	58	2			4	2	4	2	4	2	1	1	2	1		4	7	5	4	4	4	7	6	5	5	4	5	5	7	5	6	5
2002			Healthcare_Professionals_BE	1	1	2	1	1	1	1	1	1	1	1	1	1	1	60	2			4	3	4	2	4	2	2	1	1	2		6	7	5	5	7	5	6	6	6	6	5	5	7	5	6	6	7
2015		chu/?q=Healthcare_Professionals_BE	Healthcare_Professionals_BE	1	1	1	2	1	1	1	1	1	1	1	1	1	1	51	2			3	3	3	4	2	4	4	4	2	2		6	7	5	7	7	7	5	4	5	4	1	5	5	7	5	5	3
2018			Healthcare_Professionals_BE	1	0	1	1	1	1	1	1	1	1	1	1	1	1	35	1			4	3	4	2	4	3	2	1	2	1		3	7	6	6	2	6	4	5	5	5	4	1	7	4	5	4	6
2023			Healthcare_Professionals_BE	1	1	2	1	1	1	1	1	1	1	1	1	1	1	51	2			4	3	3	2	4	1	2	1	1	1		6	7	6	5	3	4	5	4	6	5	5	2	5	2	7	5	5
2025			Healthcare_Professionals_BE	1	1	2	1	1	1	1	1	1	1	1	1	1	1	45	2			5	2	4	4	4	2	2	2	1	2		5	7	6	5	6	4	5	6	6	7	5	4	5	3	6	5	6
2030			Healthcare_Professionals_BE	1	1	2	1	1	1	1	1	1	1	1	1	1	1	50	2			4	2	4	4	4	2	4	2	2	1		6	6	7	2	3	5	7	5	5	6	3	5	3	7	-9	5	5
2062			Healthcare_Professionals_BE	1	1	2	1	1	1	1	1	1	1	1	1	1	1	43	2			4	2	4	2	3	3	4	3	2	2		5	7	7	2	4	5	4	7	6	6	6	4	6	5	6	5	6
2065			Healthcare_Professionals_BE	1	1	2	1	1	1	1	1	1	1	1	1	1	1	33	2			5	1	5	1	5	3	3	2	3	1		6	7	7	5	1	3	2	7	7	7	4	2	6	7	7	7	5
2077			Healthcare_Professionals_BE	1	1	1	1	1	1	1	1	1	2	1	1	1	1	56	2			4	2	4	2	4	2	2	2	1	1		6	6	5	2	5	4	5	5	5	5	5	5	5	5	5	3	5
2111			Healthcare_Professionals_BE	1	1	2	1	1	1	1	1	1	1	1	1	1	1	52	2			4	2	4	3	4	2	1	1	1	1		6	7	6	5	5	6	7	6	7	7	6	7	5	7	6	6	5
2112			Healthcare_Professionals_BE	1	1	2	1	1	1	1	1	1	1	1	1	1	1	45	2			4	2	3	3	4	2	2	2	2	2		6	7	7	2	4	4	3	6	7	7	6	1	6	5	6	5	7
2121			Healthcare_Professionals_BE	1	1	2	1	1	1	1	1	1	1	1	1	1	1	48	1			4	-9	3	2	4	2	2	2	1	1		5	7	7	4	5	4	5	5	6	6	4	5	6	5	5	5	6
2127			Healthcare_Professionals_BE	1	1	2	1	1	1	1	1	1	1	1	1	1	1	58	2			5	2	4	2	4	2	4	2	2	1			7	7	5	6	5	5	4	6	5	5	5	6	5	5	6	6
2130		chu/?q=Healthcare_Professionals_BE	Healthcare_Professionals_BE	1	1	1	1	1	2	1	1	1	1	1	1	1	1	57	2			4	3	3	2	2	2	2	1	1	1		3	5	5	5	3	5	5	5	5	5	5	3	5	4	5	5	5
2132		chu/?q=Healthcare_Professionals_BE	Healthcare_Professionals_BE	1	1	2	1	1	1	1	1	1	1	1	1	1	1	58	2			2	4	2	3	3	3	4	4	3	4		6	5	2	7	2	2	4	1	4	4	3	1	4	5	4	4	2
2133		chu/?q=Healthcare_Professionals_BE	Healthcare_Professionals_BE	1	1	1	1	1	1	2	1	1	1	1	1	1	1	47	2			4	1	4	3	4	2	1	1	1	1		6	7	7	6	6	7	7	7	7	7	6	1	7	7	5	7	7
2134			Healthcare_Professionals	3	1	1	1	1	1	1	1	1	1	1	2	1	1	37	1			4	3	2	2	4	3	3	3	4	3		6	6	6	5	3	3	5	1	6	4	4	6	5	4	2	6	6
2145			Healthcare_Professionals_BE	1	1	1	1	1	1	1	1	2	1	1	1	1	1	44	2			5	1	5	1	5	2	2	1	1	1		6	7	7	5	5	7	7	7	7	7	6	5	7	6	7	7	7
2164			Healthcare_Professionals	3	1	2	1	1	1	1	1	1	1	1	1	1	1	42	2			2	2	2	2	2	4	2	2	1	1		6	6	6	6	6	3	5	3	3	3	4	5	6	5	4	6	6
2174			Healthcare_Professionals_BE	1	1	1	1	1	1	1	1	1	2	1	1	1	1	32	2			4	2	4	2	4	2	2	1	1	1		6	5	6	3	5	5	7	6	6	7	6	4	5	5	5	5	5
2230			Healthcare_Professionals_BE	1	3	2	1	1	1	1	1	1	1	1	2	2	1	40	1			4	2	4	3	4	2	2	2	1	1		5	5	5	5	5	5	6	6	6	6	4	5	4	4	5	5	5
2238			Healthcare_Professionals_BE	1	2	2	1	1	1	1	1	1	1	1	1	2	1	37	2			3	2	2	4	2	3	3	3	2	2		6	6	4	2	2	6	6	6	5	6	5	6	5	6	4	6	6
2239			Healthcare_Professionals	3	2	1	1	1	1	1	1	1	1	1	2	2	1	46	1			3	1	1	1	5	2	1	1	1	1		6	7	6	2	2	1	7	6	6	7	6	6	6	6	6	7	7
2246			Healthcare_Professionals_BE	1	3	2	1	1	1	1	1	1	1	1	2	2	1	30	1			4	3	3	3	3	3	2	2	2	1		6	6	5	5	5	5	6	5	5	5	3	4	3	4	4	5	7
2268		chu/?q=Healthcare_Professionals_BE	Healthcare_Professionals_BE	1	1	1	1	1	2	1	1	1	1	1	1	1	1	50	2			4	-9	1	2	2	3	3	1	1	2		6	7	7	6	2	2	6	6	3	6	1	1	4	6	6	6	7
2284			Healthcare_Professionals_BE	1	4	2	1	1	1	2	1	1	1	1	2	2	1	39	1			4	2	4	2	4	2	2	2	1	1		2	7	6	5	7	5	6	7	7	7	5	3	7	3	7	6	7
2289			Healthcare_Professionals_BE	1	2	2	1	1	1	1	1	1	1	1	2	1	1	53	1			4	2	4	2	4	2	1	1	1	1		5	5	5	2	5	5	5	5	6	5	5	5	5	4	5	5	5
2294			Healthcare_Professionals_BE	1	2	2	1	1	1	1	1	1	1	1	2	1	1	40	1			3	2	4	3	3	2	2	2	1	1		5	6	6	3	5	5	5	6	6	6	3	6	6	6	6	6	6
2302			Healthcare_Professionals	3	1	2	1	1	1	1	1	1	1	1	1	1	1	28	2			2	4	2	4	2	4	3	4	4	4		6	7	1	1	2	7	2	3	7	1	6	6	4	1	2	7	2
2303		chu/?q=Healthcare_Professionals_BE	Healthcare_Professionals_BE	1	1	1	1	1	2	1	1	1	1	1	1	1	1	42	2			5	3	4	2	3	3	2	1	1	1		5	7	7	6	6	4	5	5	6	6	6	6	6	6	6	6	5
2323		chu/?q=Healthcare_Professionals_BE	Healthcare_Professionals_BE	1	1	2	1	1	1	1	1	1	1	1	1	1	1	64	2			4	2	2	2	4	2	2	2	2	1			6	3	4	5	6	6	5	6	5	5	4	5	5	5	4	6
2326		chu/?q=Healthcare_Professionals_BE	Healthcare_Professionals_BE	1	0	1	1	1	1	1	1	1	1	1	1	1	1	48	2			3	5	1	3	2	5	3	3	1	3		6	7	7	7	4	4	4	4	4	5	1	2	5	4	4	3	5
2333		chu/?q=Healthcare_Professionals_BE	Healthcare_Professionals_BE	1	1	2	1	1	1	1	1	1	1	1	1	1	1	57	2			4	4	4	4	3	3	2	1	1	1		4	7	7	4	3	4	5	7	5	5	4	4	5	5	5	6	6
2337		chu/?q=Healthcare_Professionals_BE	Healthcare_Professionals_BE	1	1	1	1	1	1	1	1	1	1	1	1	1	2	56	2			4	2	3	3	4	2	2	1	1	1		6	7	6	5	5	3	5	4	4	5	2	2	5	6	4	6	7
2338		chu/?q=Healthcare_Professionals_BE	Healthcare_Professionals_BE	1	0	1	1	1	1	1	1	1	1	1	1	1	1	48	1			4	2	4	2	5	2	2	1	1	2		6	6	7	5	5	5	6	5	6	7	6	5	6	5	6	6	7
2341		chu/?q=Healthcare_Professionals_BE	Healthcare_Professionals_BE	1	1	1	1	1	1	1	1	1	1	1	1	1	2	34	2			5	2	4	2	5	1	2	1	1	1		5	7	6	5	3	5	6	7	6	7	5	3	6	6	7	6	7
2362		chu/?q=Healthcare_Professionals_BE	Healthcare_Professionals_BE	1	1	1	1	1	2	1	1	1	1	1	1	1	1	61	1			4	2	3	2	4	3	1	1	1	1		5	7	6	5	5	5	5	6	6	6	5	5	6	6	6	6	6
2374		chu/?q=Healthcare_Professionals_BE	Healthcare_Professionals_BE	1	1	1	1	1	2	1	1	1	1	1	1	1	1	53	1			4	2	4	2	4	2	2	1	2	1		5	6	7	4	3	1	1	5	5	7	5	4	3	6	6	6	6
2379		chu/?q=Healthcare_Professionals_BE	Healthcare_Professionals_BE	1	1	2	1	1	1	1	1	1	1	1	1	1	1	54	2			4	2	3	2	3	2	2	2	1	1		6	6	4	6	2	4	5	6	7	7	6	1	6	5	7	7	4
2388		chu/?q=Healthcare_Professionals_BE	Healthcare_Professionals_BE	1	1	1	1	1	2	1	1	1	1	1	1	1	1	59	2			4	3	3	3	4	2	4	2	3	2		4	5	5	5	3	3	5	5	5	5	3	2	5	2	5	5	5
2390		chu/?q=Healthcare_Professionals_BE	Healthcare_Professionals_BE	1	1	2	1	1	1	1	1	1	1	1	1	1	1	32	1			4	1	4	1	4	1	3	2	3	1		6	5	5	2	3	5	5	7	6	6	6	5	7	5	7	5	3
2393		chu/?q=Healthcare_Professionals_BE	Healthcare_Professionals_BE	1	1	2	1	1	1	1	1	1	1	1	1	1	1	52	2			4	2	4	2	4	2	3	3	3	3		6	7	6	7	2	5	6	6	6	6	5	2	5	7	6	5	5
2399		chu/?q=Healthcare_Professionals_BE	Healthcare_Professionals_BE	1	0	1	1	1	1	1	1	1	1	1	1	1	1	50	1			4	1	4	2	4	1	2	1	1	1		6	7	6	2	6	5	6	4	6	3	5	5	7	5	5	7	5
2410		chu/?q=Healthcare_Professionals_BE	Healthcare_Professionals_BE	1	1	2	1	1	1	1	1	1	1	1	1	1	1	27	1			3	4	4	3	4	4	3	2	2	2		6	7	5	6	7	4	7	7	7	7	5	5	7	7	7	2	5
2414			Healthcare_Professionals_BE	1	1	2	1	1	1	1	1	1	1	1	1	1	1	41	4			5	1	5	1	5	1	1	1	1	1		6	7	7	1	1	7	5	1	7	7	7	7	7	5	7	7	7
2415		chu/?q=Healthcare_Professionals_BE	Healthcare_Professionals_BE	1	0	1	1	1	1	1	1	1	1	1	1	1	1	44	2			3	3	3	4	2	4	3	3	1	2			6	5	7	2	4	6	5	5	2	3	1	6	6	4	5	2
2417		chu/?q=Healthcare_Professionals_BE	Healthcare_Professionals_BE	1	1	2	1	1	1	1	1	1	1	1	1	1	1	47	2			4	2	4	2	5	1	2	1	1	1		6	5	5	4	2	4	6	4	5	5	5	3	5	6	4	5	3
2418		chu/?q=Healthcare_Professionals_BE	Healthcare_Professionals_BE	1	2	1	2	1	1	1	1	1	1	1	1	1	2	56	2			5	4	4	2	4	2	2	1	1	1		5	7	5	6	5	4	5	5	6	6	2	4	5	7	5	5	6
2423		chu/?q=Healthcare_Professionals_BE	Healthcare_Professionals_BE	1	1	2	1	1	1	1	1	1	1	1	1	1	1	49	2			4	2	4	2	4	2	2	2	2	2		5	7	7	5	6	4	3	2	7	7	7	5	5	3	2	2	7
2425		chu/?q=Healthcare_Professionals_BE	Healthcare_Professionals_BE	1	1	1	1	1	2	1	1	1	1	1	1	1	1	52	2			4	4	3	4	3	4	3	2	1	2		4	7	7	6	6	5	7	4	5	5	3	4	5	7	5	6	6
2438		chu/?q=Healthcare_Professionals_BE	Healthcare_Professionals_BE	1	1	1	1	1	2	1	1	1	1	1	1	1	1	66	2			5	2	4	2	4	2	3	1	1	1		2	7	7	6	2	4	6	7	6	5	3	2	4	5	7	5	6
2440		chu/?q=Healthcare_Professionals_BE	Healthcare_Professionals_BE	1	1	2	1	1	1	1	1	1	1	1	1	1	1	36	2			4	3	3	3	3	3	1	1	1	1		6	7	5	5	4	2	6	6	6	7	4	4	6	5	6	6	5
2442		chu/?q=Healthcare_Professionals_BE	Healthcare_Professionals_BE	1	1	2	1	1	1	1	1	1	1	1	1	1	1	59	1			4	2	4	2	4	2	1	1	1	1		4	6	5	4	6	4	5	6	6	6	6	5	6	6	5	6	5
2447		chu/?q=Healthcare_Professionals_BE	Healthcare_Professionals_BE	1	1	2	1	1	1	1	1	1	1	1	1	1	1	54	2			5	2	4	2	5	2	1	1	1	1		5	7	6	3	2	7	7	7	7	7	6	4	7	7	7	7	7
2456		chu/?q=Healthcare_Professionals_BE	Healthcare_Professionals_BE	1	0	1	1	1	1	1	1	1	1	1	1	1	1	63	1			4	2	4	2	4	2	1	1	1	1		5	7	6	2	4	6	5	7	7	6	3	3	7	5	7	6	7
2457		chu/?q=Healthcare_Professionals_BE	Healthcare_Professionals_BE	1	1	1	1	1	2	1	1	1	1	1	1	1	1	33	4			4	4	3	5	2	4	1	1	1	1		6	6	4	5	3	5	5	5	4	5	2	3	6	5	6	6	6
2468			Healthcare_Professionals_BE	1	2	1	1	1	1	1	1	1	1	1	2	2	1	53	1			4	2	3	3	3	3	1	1	1	1		5	7	6	5	6	6	6	5	6	6	6	6	6	6	6	6	6
2471		chu/?q=Healthcare_Professionals_BE	Healthcare_Professionals_BE	1	1	2	1	1	1	1	1	1	1	1	1	1	1	41	2			4	3	3	3	3	4	2	2	1	2		6	7	7	6	5	4	6	5	7	7	5	6	5	5	7	6	6
2472		chu/?q=Healthcare_Professionals_BE	Healthcare_Professionals_BE	1	1	2	1	1	1	1	1	1	1	1	1	1	1	60	2			4	2	2	2	4	3	4	3	2	1		5	7	6	6	2	2	6	5	5	3	3	1	5	5	5	5	4
2473		chu/?q=Healthcare_Professionals_BE	Healthcare_Professionals_BE	1	1	1	1	1	1	2	1	1	1	1	1	1	1	46	1			2	5	1	4	2	5	4	3	3	3		6	5	2	5	5	5	2	2	3	2	1	6	5	2	2	5	1
2484		chu/?q=Healthcare_Professionals_BE	Healthcare_Professionals_BE	1	1	1	1	1	2	1	1	1	1	1	1	1	1	36	2			4	4	3	2	3	3	3	3	2	2		4	7	7	7	4	3	4	4	4	4	4	1	5	5	5	1	3
2485		chu/?q=Healthcare_Professionals_BE	Healthcare_Professionals_BE	1	1	2	1	1	1	1	1	1	1	1	1	1	1	45	2			4	4	2	3	2	3	3	2	2	2			7	6	7	1	7	3	4	6	5	4	5	6	6	5	5	6
2486		chu/?q=Healthcare_Professionals_BE	Healthcare_Professionals_BE	1	1	1	1	1	2	1	1	1	1	1	1	1	1	44	1			4	2	4	2	4	2	2	2	1	1		5	6	5	5	4	5	5	5	6	5	5	3	4	5	5	5	5
2490		chu/?q=Healthcare_Professionals_BE	Healthcare_Professionals_BE	1	2	2	1	1	1	1	1	2	1	1	1	1	1	56	2			4	3	3	2	4	3	4	1	3	3		-1	7	6	7	2	6	7	7	7	6	1	3	6	6	6	6	5
2493			Healthcare_Professionals_BE	1	1	2	1	1	1	1	1	1	1	1	1	1	1	44	2			3	3	3	3	2	4	1	1	1	1		6	6	6	6	7	6	5	5	6	6	4	4	4	6	5	4	5
2498		chu/?q=Healthcare_Professionals_BE	Healthcare_Professionals_BE	1	1	2	1	1	1	1	1	1	1	1	1	1	1	23	2			3	4	4	4	4	2	2	4	1	2		4	5	6	7	3	6	6	5	4	6	3	2	6	5	5	1	7
2508		chu/?q=Healthcare_Professionals_BE	Healthcare_Professionals_BE	1	1	1	1	1	2	1	1	1	1	1	1	1	1	62	1			4	2	4	3	3	2	2	1	1	1		6	7	7	5	5	6	6	6	6	6	2	5	6	3	6	6	7
2513		chu/?q=Healthcare_Professionals_BE	Healthcare_Professionals_BE	1	2	2	1	1	1	1	1	1	1	1	1	1	2	60	2			4	4	1	5	1	5	4	4	1	1		6	7	6	6	6	6	5	7	7	7	4	4	7	5	6	5	7
2515		chu/?q=Healthcare_Professionals_BE	Healthcare_Professionals_BE	1	1	1	1	1	1	2	1	1	1	1	1	1	1	26	2			4	2	4	2	4	2	3	2	1	2		6	7	7	5	5	5	5	6	5	7	3	3	5	3	5	5	5
2517		chu/?q=Healthcare_Professionals_BE	Healthcare_Professionals_BE	1	2	2	1	1	1	1	1	1	2	1	1	1	1	44	1			4	2	2	2	2	4	2	1	1	1		6	7	7	5	4	7	7	7	7	7	2	5	7	6	7	6	3
2519			Healthcare_Professionals	3	2	1	1	1	1	1	1	1	1	1	2	2	1	41	1			4	2	1	3	5	1	1	1	3	1		5	7	6	5	2	2	7	6	6	6	7	2	5	5	5	6	7
2538		chu/?q=Healthcare_Professionals_BE	Healthcare_Professionals_BE	1	1	2	1	1	1	1	1	1	1	1	1	1	1	37	2			5	1	5	1	5	1	1	1	1	1		6	7	7	7	4	7	4	7	7	7	5	4	6	4	7	7	7
2565		chu/?q=Healthcare_Professionals_BE	Healthcare_Professionals_BE	1	1	1	1	1	2	1	1	1	1	1	1	1	1	59	2			4	2	4	2	4	2	1	1	1	1		2	7	6	6	7	2	6	5	6	6	6	6	6	6	5	6	6
2570			Healthcare_Professionals_BE	1	1	1	1	1	1	1	1	1	1	1	2	1	1	53	1			5	2	4	2	4	2	1	2	1	1		5	6	7	4	4	6	7	7	6	7	5	4	7	7	6	5	7
2623		chu/?q=Healthcare_Professionals_BE	Healthcare_Professionals_BE	1	1	2	1	1	1	1	1	1	1	1	1	1	1	40	2			5	2	2	1	3	3	2	2	2	2		6	5	5	3	3	5	3	7	7	6	3	5	6	5	6	5	3
2637		chu/?q=Healthcare_Professionals_BE	Healthcare_Professionals_BE	1	1	2	1	1	1	1	1	1	1	1	1	1	1	56	2			4	3	2	3	4	2	2	1	2	1		6	7	6	5	6	3	5	6	5	5	5	1	5	5	6	4	6
2657			Healthcare_Professionals	3	1	2	1	1	1	1	1	1	1	1	1	1	1	59	2			4	2	4	2	4	3	2	2	2	2		6	6	6	7	6	6	7	4	6	6	3	3	5	6	4	6	5
2676		chu/?q=Healthcare_Professionals_BE	Healthcare_Professionals_BE	1	1	2	1	1	1	1	1	1	1	1	1	1	1	59	1			4	3	3	3	3	2	2	2	2	2		6	5	5	3	2	2	5	6	5	5	3	3	5	4	5	4	5
2697			Healthcare_Professionals	3	1	1	1	1	1	1	1	1	1	1	2	1	1	24	2			3	4	3	2	5	2	2	1	1	1		6	7	4	4	1	5	5	5	7	6	1	4	7	5	3	5	7
2727		chu/?q=Healthcare_Professionals_BE	Healthcare_Professionals_BE	1	1	1	1	1	2	1	1	1	1	1	1	1	1	37	2			5	3	3	3	3	3	2	2	2	1		4	6	5	4	4	2	6	5	5	3	3	2	5	5	5	4	5
2746		chu/?q=Healthcare_Professionals_BE	Healthcare_Professionals_BE	1	1	2	1	1	1	1	1	1	1	1	1	1	1	30	1			4	2	4	2	4	2	2	1	4	1		6	7	4	2	2	3	4	5	5	5	6	4	5	5	5	6	3
2758		chu/?q=Healthcare_Professionals_BE	Healthcare_Professionals_BE	1	1	2	1	1	1	1	1	1	1	1	1	1	1	42	1			4	2	4	2	4	2	3	2	1	1		5	6	5	3	3	3	5	7	6	7	4	5	5	6	6	3	6
2778			Healthcare_Professionals	3	1	1	1	1	2	1	1	1	1	1	1	1	1	29	2			3	3	2	3	4	2	3	2	1	1		6	6	6	5	5	5	6	4	6	5	3	4	5	5	4	5	7
2795			Healthcare_Professionals_BE	1	1	1	1	1	1	1	1	1	1	1	2	1	1	57	1			5	1	5	2	5	4	1	1	1	1		3	7	7	2	5	7	5	7	7	7	7	7	7	5	7	7	7
2837			Healthcare_Professionals	3	1	1	1	1	1	1	1	1	1	1	2	1	1		2			2	4	3	3	2	3	4	3	1	2		2	5	3	4	3	2	6	4	5	4	4	2	6	6	3	6	5
2864			Healthcare_Professionals_BE	1	2	1	1	1	1	1	1	1	1	1	2	2	1	47	1			4	2	4	1	3	2	1	1	1	1		3	7	7	3	4	5	6	6	6	6	5	4	6	6	6	5	7
2895			Healthcare_Professionals_BE	1	1	1	1	1	1	1	1	1	1	1	1	2	1	50	1			5	2	4	2	4	2	2	1	1	1		5	6	7	5	5	4	6	5	6	6	4	5	6	6	6	5	6
2897			Healthcare_Professionals_BE	1	0	1	1	1	1	1	1	1	1	1	1	1	1	63	1			4	2	4	2	4	2	1	1	2	1		4	6	6	5	4	3	5	6	6	6	5	4	5	4	4	4	5
2903			Healthcare_Professionals_BE	1	1	1	1	1	1	1	1	1	1	1	2	1	1	46	1			2	5	4	4	2	4	4	4	4	4		6	7	6	6	2	2	5	4	7	5	4	5	7	4	4	6	5
[truncated: 34 more columns]
